# Supplementary material for: Finding the missing many: improving Tuberculosis care in Kajiado county through active case finding and community approaches
Source: BMC Public Health. 2024 Jan 10;24:144. doi: 10.1186/s12889-023-17631-2 (PMC10782743; doi:10.1186/s12889-023-17631-2)
Supplement: Supplementary file 1 — Additional file 1. [file 12889_2023_17631_MOESM1_ESM.xlsx]

## Sheet: Mode of Referral
Presumptive Cases							Positive Cases
		Walk In Cases	ACF	Total				Walk In Cases	ACF	Total
Gender	Male	233	390	623			Gender	37	37	74
	Female	281	437	718	1341			29	21	50	124
		514	827	1341				66	58	124
Sub-County of origin	K. WEST	428	329	757			Sub-County of origin	52	27	79
	K. EAST	3	130	133				3	7	10
	K. NORTH	47	256	303				11	14	25
	K. CENTRAL	0	22	22				0	3	3
	K. SOUTH	1	29	30	1245			0	1	1	118
		479	766					66	52
Age	0-4	3	3	6			Age	0	0	0
	2023-05-09	18	23	41				2	1	3
	2023-10-14	43	69	112				3	2	5
	15-24	97	105	202				14	7	21
	25-34	116	178	294				18	19	37
	35-44	81	129	210				12	11	23
	45-54	58	117	175				9	8	17
	55-64	42	86	128				5	5	10
	65+	32	62	94	1262			3	3	6	122
		490	772					66	56

## Sheet: Region
	Presumptive Cases								Positive Cases
		Urban	Rural							Urban	Rural
		K. NORTH	K. EAST	K. WEST	K. CENTRAL	K. SOUTH	Total			K. NORTH	K. EAST	K. WEST	K. CENTRAL	K. SOUTH	Total
Gender	Male	150	63	326	14	16	419		Male	17	7	45	1	2	55
	Female	151	71	429	8	14	522		Female	10	3	36	2	0	41
		303	134	757	22	30				27	10	83	3	2
Age	0-4	0	0	5	0	0	5		0-4	0	0	0	0	0	0
	2023-05-09	5	0	35	0	0	35		2023-05-09	0	0	3	0	0	3
	2023-10-14	34	7	59	1	11	78		2023-10-14	2	0	4	0	0	4
	15-24	42	18	126	3	3	150		15-24	5	0	17	1	0	18
	25-34	64	36	158	3	2	199		25-34	11	3	20	1	0	24
	35-44	60	22	108	4	5	139		35-44	6	2	13	0	0	15
	45-54	39	22	96	7	3	128		45-54	3	1	14	0	0	15
	55-64	32	8	72	3	1	84		55-64	0	0	8	1	1	10
	65+	23	9	49	1	3	62		65+	0	4	2	0	1	7
		299	122	708	22	28				27	10	81	3	2

## Sheet: Screened & Sensitized
Screened & Sensitized
School	1783
Farms	2471
Medical Camps	7527
CHV Referrals	3219
