# Supplementary material for: Finding the missing many: improving Tuberculosis care in Kajiado county through active case finding and community approaches
Source: BMC Public Health. 2024 Jan 10;24:144. doi: 10.1186/s12889-023-17631-2 (PMC10782743; doi:10.1186/s12889-023-17631-2)
Supplement: Supplementary file 2 — Additional file 2. [file 12889_2023_17631_MOESM2_ESM.xlsx]

## Sheet: Sheet1
	Absolute	%
Pulmonary TB	2269	0.847
Clinically Diagnosed	730	0.322
Bacteriologically Diagnosed	1539	0.678
ExtraPulmonary TB	235	0.088
Total TB Cases	2679
Drug Resistant TB	28	0.01
	Cases By Gender		%
	M	F	M	F
Pulmonary TB	1551	718	0.684	0.316
Clinically Diagnosed	477	253	0.653	0.347
Bacteriologically Diagnosed	1074	465	0.698	0.302
ExtraPulmonary TB	133	102	0.566	0.434
Total TB Cases	1684	820	0.673	0.327
Drug Resistant TB			#DIV/0!	#DIV/0!
						Total-case of replase	99
DRTB as % of TB cases	0.01	28				pulmonary-relapse	87
						extra-pulmonary-relapse	12
	2021	2022	TOTAL	% Of Cases
TB HIV COINFECTION	210	399	609	0.227
		68
	2022		2021		TOTAL 21/22
	Relapse	TOTAL	Relapse	TOTAL	Relapse	TOTAL	% Relapse of Row	% Relapse vs Total TB Relapses	% Relapse vs Total TB Cases
Pulmonary TB							0.036
Clinically Diagnosed	33	571	16	230	49	801	0.061
Bacteriologically Diagnosed	30	1042	8	601	38	1643	0.023	0.879	0.032
ExtraPulmonary TB	5	144	7	91	12	235	0.051	0.121	0.004
Total TB Cases				922	99	2679	0.037
Drug Resistant TB
CHV		105		32		137	0.051
	2022		2021		TOTAL 21/22			% of Total by Type	% of Total by Gender
	M	F	M	F	M	F	TOTAL		M	F
Pulmonary TB								0.912	0.632	0.281
Bacteriologically Diagnosed	675	295	405	165	1080	460	1540		0.692	0.308
Clinically Diagnosed	334	183	138	68	472	251	723
ExtraPulmonary TB	79	65	50	41	129	106	235	0.088	0.048	0.04
Old Pulm TB	97	29	43	12	140	41	181		0.549	0.451
TOTAL	1185	572	636	286	1821	858	2679
TOTAL TB		1757		922		2679
