# Supplementary material for: Finding the missing many: improving Tuberculosis care in Kajiado county through active case finding and community approaches
Source: BMC Public Health. 2024 Jan 10;24:144. doi: 10.1186/s12889-023-17631-2 (PMC10782743; doi:10.1186/s12889-023-17631-2)
Supplement: Supplementary file 3 — Additional file 3. [file 12889_2023_17631_MOESM3_ESM.xlsx]

## Sheet: all_tags
id	content	codes	Deductive	codes_in_line
417	They alighn because when somebody is positive we usually do active case finding we screen the people around that household	Active Case Finding Contact Tracing	Coherence	Active Case Finding:Contact Tracing
15	For example if we are told that there is an hotspot area around where we are conducting our activities we mobilize people them we get them screened. lets say that we compliment the work being done by the partners.	Complementarity Coherence	Coherence	Complementarity:Coherence
45	WF will continue to do the linking activities but we will not be doing direct testing.	Complementarity Improved linkage to care Coherence	Coherence	Complementarity:Improved linkage to care:Coherence
73	It had because there are those partners that are doing PMTB alone like Talaku. Since we came in we had to have specific duties so that we dont short change each other. So the partners teamed up and did a good job. Like Talaku had to venture on just following up the positive cases. WF focused more on Active case finding.	Complementarity Collaboration Coherence	Coherence	Complementarity:Collaboration:Coherence
78	The other part that changed is the government has come up with an initiative that if there is a positive patient in a family the rest of the members are put on treatment for 3 months and the patient continues for 6 months so there is no waiting and saying that we have to interview and see whether that patient is positive to put him on treatment. Initially they used to say that it is only the unde…	Alignment with government best practice	Coherence	Alignment with government best practice
150	I think this project when it came it was to bring some aspect of innovative way of trying to fin TB cases and follow up so I will probably say that in the case of active case finding their approach of taking an instant diagnostic service through outreaches was a best practice.	Instant diagnostic services Active case finding Alignment with government best practice	Coherence	Instant diagnostic services:Active case finding:Alignment with government best practice
151	Also in terms of the commodities especially the Gene Xpert that was actually a best practice.it has taken a GeneXpert to one of the remotest areas that is Kajiado west which has revolutionalized TB care in that area	Improved diagnostic care Allignment with government best practice Accessibility to screening services	Coherence	Improved diagnostic care:Allignment with government best practice:Accessibility to screening services
170	One of the priorities of the county government is to conduct outreaches in far places that are far from the facilities that cannot access healthcare services So through their medical amps they have helped meet the priorities of the county government	Medical outreache for improved accessibility Alignment with county goverment priorities	Coherence	Medical outreache for improved accessibility:Alignment with county goverment priorities
177	They are also using our staff/stuff in the diagnosis and treatment. In the use of Gene Xpert, they align	Shared human resource Alignment with government best practice	Coherence	Shared human resource:Alignment with government best practice
368	It aligns with the health startegy since they have screened in the community whichhas helped us get patoents with tb and since the govt nowadays is community based.	Community based care Active case finding Alignment with government best practice	Coherence	Community based care:Active case finding:Alignment with government best practice
60	The biggest boost was the GeneXpert machines because the county ilikua na machines mbili tu.	Insufficient diagnostic equipment Provided GeneXpert machines	Coherence	Insufficient diagnostic equipment:Provided GeneXpert machines
282	Yes, I think they have been part of the project because also when you look at the data, you will see the category of the adolescents and children being part of them and they have been diagnosed and some have been put on treatment	Adolescent and children inclusion	Coherence	Adolescent and children inclusion:
571	they also attend to other patients hence taking care of the needs of children and adolescents.	Adolescent and children inclusion	Coherence	Adolescent and children inclusion
152	The integration of children and addolescents was also a best practice because childhood TB is an area we are struggling, not just as a county but as a country because of the challenges of diagnosis and the requirement of follow-up	Adolescent and children inclusion Align with government best practice Existing diagnostic challenges	Coherence	Adolescent and children inclusion:Align with government best practice:Existing diagnostic challenges
26	on the other hand, being supported by the public system which with those gaps still works. so for example if we ae missing drugs fro one day or falcon tubes they can easily share with us	Strategic partnerships Sharing commodities	Coherence	Strategic partnerships:Sharing commodities
23	private sector is that they are much more responsive to activities, to change of plans and its easy to work with them.	Ease of collaboration	Coherence	Ease of collaboration
180	We have been reffering samples to them and they are doing for us	Strategic partnerships	Coherence	Strategic partnerships
22	It was a very interesting experiment because our partner is a private facility while all the other stakeholders are public. It was also interesting because then in our relationship we face different situation but then in the end having a mediator in between it works very well	Public-private partnerships	Coherence	Public-private partnerships
148	Specifically, like my office, we have always been working to bring the partners together	Collaboration	Coherence	Collaboration
149	I think working collaboratively as partners who are focusing on that field I think it has done fairly well, but I think there is room for improvement in future. We know each partner has their own achievement, different donors, different reportings also different objectives Probably while serving the same community, probably even the same clients. So yeah, so our collaborative aspect is always goo…	Collaboration	Coherence	Collaboration
179	On the materials, I think they have efficiently used them and we do also appreciate thet sometimes on the government side we usually lack the catridges but they have never denied us when ours were out of stock	Sharing commodities Strategic partnerships	Coherence	Sharing commodities:Strategic partnerships
20	we observe all protocols when we are dealing with TB sensitive cases;they wear masks, they use sanitizers and the results are given to the individual. I would say it does	Alignment to global Standards Relevance Coherence	Coherence	Alignment to global Standards Relevance :Coherence
17	We are also applying during our screening the Who checklist. We use those tools and are aligned to them.	Alignment to global Standards Relevance Coherence	Coherence	Alignment to global Standards Relevance :Coherence
278	Through the sensitizations which have been done through the county to the staffs of the World Friends, I think they’ve been able to follow the WHO standard in terms of screening, in terms of doing targeted mobile clinics	Improved Awareness Alignment to global Standards Relevance Coherence	Coherence	Improved Awareness:Alignment to global Standards:Relevance:Coherence
495	screening isdone by taking the sputum and then its tested on the GeneXpert machine	Gene Xpert	Coherence	Gene Xpert
389	good relationship that exists between the private and public mix whereby if the patient is suspected to have TB from a private facility,they are sent to public facilities because i am the only person in kajiado west dealing with the GeneXpert machine here	Strategic partnerships Limited diagnostic capacity	Coherence Sustainability	Strategic partnerships:Limited diagnostic capacity
418	We also use the GeneXpert machine to test.They work the public sectors because is not only in private because when you go to other counties public hospitals you will find a GeneXper machinet there and its not only for private facilites	Collaboration Gene Xpert Coherence	Coherence Sustainability	Collaboration:Gene Xpert:Coherence
77	In active case finding: they align because if we get a positive case definately tutafanya active case finding. Mainly hio kazi ilikua nia CHWs na link facilities. Tukipata case tunahandover to the CHv and the link facility to do an active case finding	Active Case Finding Linkage of care	Coherence/ Effectiveness	Active Case Finding:Linkage of care
577	my children and husband were given drugs to prevent them from contracting TB	Prevention Contact tracing and care	Coherence/ Effectiveness	Prevention:Contact tracing and care
152	The integration of children and addolescents was also a best practice because childhood TB is an area we are struggling, not just as a county but as a country because of the challenges of diagnosis and the requirement of follow-up	Children and Adolescents Integration Alignment with government best practice	Coherence/ Equity	Children and Adolescents Integration:Alignment with government best practice
443	services have always alowed a healthy partnership with the public and private sector because they use this facilities to offer their services to members of the public	Collaboration Coherence Sustainability	Coherence/ Sustainability	Collaboration:Coherence:Sustainability
498	they have also collaborated well with public hospitals to facilitate better healthcare services	Collaboration Coherence Sustainability	Coherence/ Sustainability	Collaboration:Coherence:Sustainability
545	This project has always worked hand in hand with both the private and public mix to eradicate TB.	Collaboration Coherence Sustainability	Coherence/ Sustainability	Collaboration:Coherence:Sustainability
570	there was a time i was not abele to get medicine at a private facility and i was refered to a public facility where i got the drug	Collaboration Coherence Sustainability	Coherence/ Sustainability	Collaboration:Coherence:Sustainability
59	For the county government imesaidia juu tuliingia mashinani na ukiangalia zile cases tumepata positive mingi ni huko mashinani and we reached the unreachable	Active Case Finding Accessibilty of care	Coherence/Effectiveness/ Equity	Active Case Finding:Accessibilty of care
63	So we could go very far to do screening and testing on site which was beneficial to the communities. It relieved them of coming from rural to the urban to get healthcare and that eased expediture on transport.	Active Case Finding Affordable care Accessibilty of care	Coherence/Effectiveness/ Equity	Active Case Finding:Affordable care:Accessibilty of care
236	, they have been overriding especially staffs who were in other organizations for example I am a CTFC, TB coordinator and you find that I am employed by the Kajiado county government and still the program World Friends will still rely on me without paying me an extra maybe putting me on salary so that I can be able to	Leaveraging existing health professional Collaboration Efficient use of human recource	Coherence/Efficiency	Leaveraging existing health professional:Collaboration:Efficient use of human recource
468	screening is done using the GeneXpert technology that is fast and efficient	Gene Xpert Fast diagnosis	Coherence/Efficiency/Effectiveness	Gene Xpert:Fast diagnosis
519	GeneXpert machine has also made sure we receive results of the screening as fast as possible	Gene Xpert Fast diagnosis	Coherence/Efficiency/Effectiveness	Gene Xpert:Fast diagnosis
543	There is the GeneXpert machine that ensures you receive the results of the test in the shortest time possible	Gene Xpert Fast diagnosis	Coherence/Efficiency/Effectiveness	Gene Xpert:Fast diagnosis
425	they have partned with public facilities and they agreed that they will leave us with one GeneXpert machine and the county government has also been supplying cartridges for free they also supply the same to private facilities so i think the benefits of the project will not end	Collaboration for sustainability	Coherence/Sustainability	Collaboration for sustainability:
256	There is this support you gave in the form of GeneXpert machine and even after you are gone, the machine will still be serving the whole community In Kajiado West and that is sustainability.	Continuity of diagnostic care	Coherence/Sustainability	Continuity of diagnostic care
469	technology only takes less than two hours to give the results of the sputum being tested	Improved diagnostic capacity	Effectiveness/Coherence	Improved diagnostic capacity
437	I have access to the TB drugs for the whole six months with close supervision to ensure I don’t stop taking them	Continuity of care/ Adherence Accessibilty of care Patient centered care	Effectiveness/Coherence	Continuity of care/ Adherence:Accessibilty of care:Patient centered care
503	we are being given better care services together with bettter drugs. This has gone a long wayb to better the education of our children	Accessibility of care Patient centered care	Effectiveness/Coherence	Accessibility of care:Patient centered care
21	So they are introduced to the service and they are treated with the respect attention they deserve.The main goal is TB screening and sensitization but may be the patient at the centre is generally viewed and treated accordingly	Patient centered care Increased awareness	Effectiveness/Coherence	Patient centered care:Increased awareness
381	it has created awareness such that people can express themselves without fear.	Awareness creation Reduced Stigma	Effectiveness	Awareness creation:Reduced Stigma
438	am so happy because through this project I have never gone short of drugs which has always been my top priority	Continuity of care/ Compliance Availability of drugs	Effectiveness	Continuity of care/ Compliance:Availability of drugs
465	I have never gone short of drugs which has always been my top priority.	Continuity of care/ Compliance Availability of drugs	Effectiveness	Continuity of care/ Compliance:Availability of drugs
544	we have never lacked drugs for the entire period of treatment	Continuity of care/ Compliance Availability of drugs	Effectiveness	Continuity of care/ Compliance:Availability of drugs
564	I was able to get my drugs for the entire six months and there was no day imissed the drugs	Continuity of care/ Compliance Availability of drugs	Effectiveness	Continuity of care/ Compliance:Availability of drugs
451	the ATI-TB project team has been able to supply several GeneXpert machines in public hospitals for the sake of screening	Improved diagnostic capacity	Effectiveness	Improved diagnostic capacity
479	ATI-TB project team has been able to supply several GeneXpert machines in public hospitals for the sake of screening	Improved diagnostic capacity	Effectiveness	Improved diagnostic capacity
547	They are optimising the available resources in the most efficent way because everytime this project visits this regions we see a lot of benefits and help	Medical outreaches	Effectiveness	Medical outreaches
211	And also the equipment that were brought in especially for us in Zam zam, we were given a very good GeneXpert machine and a biosafety cabinet that is up to standard.	Improved diagnostic capacity	Effectiveness	Improved diagnostic capacity
127	They also taught other people.	Improved awareness	Effectiveness	Improved awareness
185	May be an improvement through health education on TB prevention.	Health education	Effectiveness	Health education
193	They have also advised me on issues.	Health education	Effectiveness	Health education
196	I have been taught a lot about TB and have advised me about how it progresses.	Health education	Effectiveness	Health education:
221	and it has really assisted us because one it has created more awareness especially in these areas whereby they have been holding the medical camps and they have also been taking the opportunities to offer health talks concerning TB	Medical outreaches Improved awareness	Effectiveness	Medical outreaches:Improved awareness
231	Okay one, it has brought knowledge especially in our society. And you know knowledge is power; because they would organize for an health talk, at the end of the day, people would come and they will have different questions	Interactive sessions Improved Awareness	Effectiveness	Interactive sessions:Improved Awareness
255	es of course, the project will continue to help people, they are even taught to know that TB is curable and preventable. They even know how to take the medications given	Improved Awareness	Effectiveness	Improved Awareness
356	We have been involved in every stage and because we have been educated, and even before they started treating us, they took their time to sensitize us on issues to with general health	Health education	Effectiveness	Health education
266	We no longer have as many defaulters as it was initially because people have appreciated the project and they have been tought by World Friends during outreaches.	Improved Awareness Increased adherence	Effectiveness	Improved Awareness:Increased adherence:
93	One major impact was diagnostic and treatment was taken closer to the people.	Linkage to testing services Accessibilty to care	Effectiveness	Linkage to testing services:Accessibilty to care
155	They also offer transport to patients	Accessibility of care	Effectiveness	Accessibility of care
300	You find that its easy for patients to see doctors becaiuse they are accesible, and they are also able to go through the treatment process easily.	Accessibility to care	Effectiveness	Accessibility to care
345	we are really happy about the ongoing proactive screening because, this is not done at the local dispensary and we also get medicine that is not available at the dispensary as well	Accessibility to care Availability of drugs	Effectiveness	Accessibility to care:Availability of drugs
169	Again, It has also helped us increase our case finding we usually say that we need a 20% increase in our case finding to increase TB case detection and to reduce the 40% missed TB cases	Active case finding	Effectiveness	Active case finding
35	So I'd say that after our intervention, the village elders and CHVs are more awareto where to direct and refer people for TB services., where this might be TB or something else or whether someone needs medical attention	Improved Awareness Clear referral strategies	Effectiveness	Improved Awareness:Clear referral strategies
36	we also included in our activities the sensitization and screening for schools.	Improved Awareness School screening	Effectiveness	Improved Awareness:School screening
50	Beneficiaries were involved in the improvement of their communities, not directly, as in being given a role but after our sensitization what wa important was the knowledge so that they can bring it back to the community.	Improved Awareness	Effectiveness	Improved Awareness
66	Healthcare providers: It has helped them know that the cases are there and its real because initially people were saying that hearsy but when we moved in and did tests on site they realised that the cases are there	Improved awareness	Effectiveness	Improved awareness
81	Not many people are open to say I have TB but with the creation of awareness, the component of ATI, it has cause some people to open up although in the rural areas it is still there and they tend to isolate TB patients.	Disclosure Improved Awareness Stigma	Effectiveness	Disclosure:Improved Awareness:Stigma
85	Wf identified schools in some hotspot areas and conducted sensitization. Before sensitization we had to conduct training for the teachers	Improved awareness	Effectiveness	Improved awareness
132	Because when I go to a home, I get a mother with both children and adolescent know what TB is and if anyone get's symptoms, they come out.	Improved awareness - presentation	Effectiveness	Improved awareness - presentation
138	People know what to do to avoid transmitting it. They know hygiene	Improved awareness - Transmission	Effectiveness	Improved awareness - Transmission
210	Rating of 5[very likely] because sensitization was done effectively and now people already know now that having TB is not a big problem, TB is treatable and when you get one or two symptoms just visit the nearest facility and get tested.	Improved awareness - Treatment	Effectiveness	Improved awareness - Treatment
221	and it has really assisted us because one it has created more awareness especially in these areas whereby they have been holding the medical camps and they have also been taking the opportunities to offer health talks concerning TB	Medical outreaches Improved awareness	Effectiveness	Medical outreaches:Improved awareness
231	Okay one, it has brought knowledge especially in our society. And you know knowledge is power; because they would organize for an health talk, at the end of the day, people would come and they will have different questions	Community engagement Improved awareness	Effectiveness	Community engagement:Improved awareness
248	Yes, let me just say it has aligned because we have a big big improvement on TB especially in the interior. There very big improvements in the interior parts. People now know that TB is both treatable and curable.	Improved awareness Rural area improvements	Effectiveness	Improved awareness:Rural area improvements
265	Previously, there were people who used to reject medication and some could even default on medication and end up being taken to the manyatta. Right now, we don't get such cases because one, the people appreciate that medication works and has a process and they understand that it takes 6 months	Improved awareness - treatment Continuity of care/ Adherence	Effectiveness	Improved awareness - treatment:Continuity of care/ Adherence
286	ust the awareness, the schools, the pupils, and also to the teachers. That’s now the education, they’ve impacted more knowledge on the students about	Adolescents and children involvement Improved awareness	Effectiveness	Adolescents and children involvement:Improved awareness
371	In eduacation they have taught how they can prevent hence awareness.	Improved awareness - prevention	Effectiveness	Improved awareness - prevention
384	not only the beneficiaries were involved but also everyone got the awareness.	Improved awareness	Effectiveness	Improved awareness
559	My brother and I have tested positive for TB just recently but we began taking drugs immediatley and we have never stopped taking them because we understand the moment you stop taking them you begin a fresh	Improved awareness Continuity of care/ Adherence	Effectiveness	Improved awareness:Continuity of care/ Adherence
285	For the impact, I can say for the county we are privileged one, to get the machines which now will help us diagnose more cases.	Improved diagnostic capacity	Effectiveness	Improved diagnostic capacity
4	which led to an increased number of positives in particular from rural areas which were kind of completely cut out	Equity Increased number of positive cases Rural area screening	Effectiveness	Equity:Increased number of positive cases:Rural area screening
64	t has responded to their needs because if you see the number of positives we have gotten more than a hundred its a big number and three-quarters of that comes from the rural areas so its really a boost for them	Equity Increased number of positive cases Rural area screening	Effectiveness	Equity:Increased number of positive cases:Rural area screening
69	Initially there were specific link sites so the sites increased as we got more positive cases.	Improved diagnostic capacity	Effectiveness	Improved diagnostic capacity
175	It has also helped them get more cases.	Increased number of positive cases	Effectiveness	Increased number of positive cases
153	4 because they tried to do differently.	Innovative	Effectiveness	Innovative
34	What I would say is that we managed to create a network between the village elders, CHVs and dispensaries.	Linkage to care	Effectiveness	Linkage to care
574	being visited at home maximisied my benefits as a patient anf the avilable resources were utilised in the most efficient way	Home visits	Effectiveness	Home visits
232	at the end of the day since they are in a company of a healthcare worker, the healthcare worker will be in a position to shed some light on other issues and also we have also been in a position to refer these clients to where they can be able to get the assistance.	Improved awareness Active case finding	Effectiveness	Improved awareness:Active case finding
568	When I went for screening, I was asked to produce a sputum sample and I was asked to take it to the lab where it was tested using the GeneXpert machine	Improved diagnostic capacity	Effectiveness	Improved diagnostic capacity
2	The fact that we improved the number of GeneXpert,	Improved diagnostic capacity	Effectiveness	Improved diagnostic capacity
201	The project came in to reduce the congestion that was there cause there was only one machine in Kajiado County-Kajiado North that is	Improved diagnostic capacity	Effectiveness	Improved diagnostic capacity
517	They have good quality drugs which is the biggst priority for every patient	Accessibility of care	Effectiveness	Accessibility of care
593	they continue creating more awareness to the masses so that people can come out for screening	Awareness creation	Effectiveness	Awareness creation
594	A door to door strategy would ensure every one has information concerning TB	Awareness creation	Effectiveness	Awareness creation
173	The lost to follow8ups have also reduced	Reduced loss-to-follow-up	Effectiveness	Reduced loss-to-follow-up
245	So we have seen a big improvement because in the past there were many people being lost to follow up and hence spreading the disease further to family members and neighbours.	Reduced loss-to-follow-up	Effectiveness	Reduced loss-to-follow-up
97	The other thing is the drugs. they have been combined and instead of a patient taking all those drugs they used to take they take one or 2 tablets once a day and in two weeks the bacterial load has come down and one can go back to work and the child can go back to school.	Reduced pill burden	Effectiveness	Reduced pill burden
279	medical camps which has helped the community to diagnose TB patients and also that has helped to reduce the transmission of the disease to the community.	Medical outreach Reduced transmission	Effectiveness	Medical outreach:Reduced transmission
174	It has helped them to make diagnosis on their TB patients. It has been positive on thembecause they used to refer their samples to either Ngong or Kajiado. So turn around time for diagnosis has also reduced from a week to 24hrs.	Improved diagnostic capacity Reduced turn-around time	Effectiveness	Improved diagnostic capacity:Reduced turn-around time
276	The turn around time for their results have been quite large but now the project has given the healthcare workers a good time todiagnose and also to initiate treatment.	Reduced turn-around time	Effectiveness	Reduced turn-around time
367	It has helped in screening the patients in the community level and has helped in knowing tb patients.	Improved diagnostic capacity Active Case Finding	Effectiveness	Improved diagnostic capacity:Active Case Finding
378	When the ATI TB program was started they were able to diagonise and got to find out it was TB. There is actually a patient who was under treatment frm ATI TB and now he's healed.	Positive treatment outcomes Active Case Finding	Effectiveness	Positive treatment outcomes:Active Case Finding
101	Although the link facilities will pick up the roles, it may not reach the very deep areas. We only hope that when we hand over the project to the deepest areas we hope that they will pick it up.	Unaccessed areas	Effectiveness	Unaccessed areas
540	my case was abit different because the TB case affected my one side of the body and after that I was given the wrong diagnosis but the intervention of the ATI-TB program saw me recovr from this disease after I was given the right medication and care as a TB patient	Improved care Effectiveness	Effectiveness	Improved care:Effectiveness
385	I will talk about TBT, that is TB preventive therapy,TB care partners in Kajiado county introduced TBT so that people may prevent themselves	Preventive measure	Effectiveness	Preventive measure
386	We screen TB patients and then send them to the clinician who do screening by using a TB screening tool, and if the clinician finds that the patient are elligible for GeneXpert, there is a form that they fill and they are reffered to the lab where their sputum is collected and sent to Kajiado refferal hospital because we do not have the GeneXpert technology.	Linkage to care Few GeneXpert machines	Effectiveness	Linkage to care:Few GeneXpert machines
388	but with this program I have observed that when they come, they try and collect sputum for individuals or patients who have been coughing or they have had a cough for a duration of time.	Active case finding	Effectiveness	Active case finding
390	I have not really interacted with this project as much but other than seeing how they collect sputum and then they test it whether its positive or negative, I beleive they have had an impact in the community.	Active case finding	Effectiveness	Active case finding
33	The other thing that works well is the Link with CHVs and health workers in dispensaries to mobilize and then to have people to screen and sensitize so this one works very well.	Improved linkage to care Effectiveness	Effectiveness Efficiency	Improved linkage to care:Effectiveness
98	There are some effects that will last. like health education.	Improved awareness	Effectiveness Sustainability	Improved awareness
392	When the patients come they usually find the CHVs who informs them of what is going on, so if anyone has a cough they are sent to the lab for sputum collection. I feel like they involve the community in so many ways.	Active case finding Community involvement	Effectiveness Sustainability	Active case finding:Community involvement
71	The increase of the link sites were an action of the county government but you see county government get orders from the national government	Complementarity Improved linkage to care Coherence	Effectiveness/ Coherence	Complementarity:Improved linkage to care:Coherence
65	Iit also eased the transportation of the samples.	Linkage to testing services Accessibilty of care	Effectiveness/ Efficiency	Linkage to testing services:Accessibilty of care
67	Iit also eased the transportation of the samples. Previously they used to send patients to where the GeneXpert machines are or the samples are collected and sent to the two sites that had the machines. But since we went direct it became easy for them	Linkage to testing services Accessibilty of care	Effectiveness/ Efficiency	Linkage to testing services:Accessibilty of care
343	In general this project has helped us because we have received treatement in aneasy way, it is not easy to get a doctor around this place. We have to go all the way to Lodari dispensary which is very far. Other times you will find that my child and I are sick, and that becomes even harder for both of us to go all the way.	Accessibility to care	Effectiveness/ Efficiency/ Equity	Accessibility to care:
100	The other thing is that we have created a precedence that we go to the unreachables	Linkage to testing services Accessibilty to care	Effectiveness/ Equity	Linkage to testing services:Accessibilty to care
362	they have come in the remote areas and yet before they were not reaching out.so its a progress	Accessibility to care	Effectiveness/ Equity	Accessibility to care:
145	Like, you know, it goes even into where the community is. The challenge we are currently facing as a county in th TB program is of course access. Some communities are still deep down inside there, the rural areas, the geographical accessibility, so I think that is the biggest way it has responded to the needs of the Community by going into the community, reaching them there.	Accessibility of care	Effectiveness/ Equity/ Sustainability	Accessibility of care
163	Even helping someone move from one point to the other. Going for outreaches to reach the furthest people, you know that has cut transport of moving to facilities.	Accessibility to care Financial Protection	Effectiveness/ Equity/ Sustainability	Accessibility to care:Financial Protection
171	Yes because they are getting services closer to tthem	Accessibility of care	Effectiveness/ Equity/ Sustainability	Accessibility of care
254	So that is the addition, there is at least something else they do as they work on TB and I'd say it is the outreaches for immunization.	Integrated services	Effectiveness/ Impact	Integrated services
363	in the sector of educaton where the chvs areeducated and passes the information to us hence we get to learn.	Improved capacity for healthcare workers Improved Awareness	Effectiveness/ Impact/ Sustainability	Improved capacity for healthcare workers:Improved Awareness:
521	it is also important to point out that this project has worked well with CHVs who are members of the public to fcilitate excellent srvice delivery.	Community Ownership Sustainability	Effectiveness/ Sustainability	Community Ownership:Sustainability
74	Tradition because we had to involve the traditional healers and other people from the community because you will get a traditional healer telling you they have tried to heal this patient and the patient has gotten worse.	Community involvement Sustainability	Effectiveness/ Sustainability	Community involvement :Sustainability
353	We have really benefited because when we have meetings the leaders attend and they are able to pass this information to more people, and therefore I would say that its reaaly good.	Improved awareness Community engagement	Effectiveness/ Sustainability	Improved awareness:Community engagement
131	Active case finding works well becasue of sensitization and healh talks	Improved awareness Active case finding	Effectiveness/Coherence	Improved awareness:Active case finding
332	There is no discrimination, you will even find, school going children coming to the clinic to get treatment and still go back to school.	Adolescent and children inclusion School screening Equal treatment	Effectiveness/Coherence	Adolescent and children inclusion:School screening:Equal treatment
271	I think it has increased the diagnostic sites since the word friends they’ve been supported to have extra machines. Now that adds up to the national government that they are able to notify more cases and then through the community. So it has been a plus to the government in that they’ve increased their diagnostic sites.	Improved diagnostic capacity Align with government best practices	Effectiveness/Coherence	Improved diagnostic capacity:Align with government best practices
3	this helped the county to improve the number of screenings and tests performed	Increased number of positive cases Strategic partnerships	Effectiveness/Coherence	Increased number of positive cases:Strategic partnerships
388	sometimes after the sample is taken or after the clinician tests it and the patient is suspected then the sputum is taken to the lab for diagnosis using the GeneXpert machine and after the technology is used to test we get the results which may either be positive or negative then we return this results to the clinician so that the patient can begin the dose	Improved Care GeneXpert Coherence	Effectiveness/Coherence	Improved Care:GeneXpert:Coherence
492	got the results within a short period of time	Improved diagnostic capacity Efficiency Fast service delivery	Effectiveness/Efficiency	Improved diagnostic capacity:Efficiency:Fast service delivery
496	was able to get the results in less than two hours time	Improved diagnostic capacity Efficiency Fast service delivery	Effectiveness/Efficiency	Improved diagnostic capacity:Efficiency:Fast service delivery
88	If you look at human resources, it was efficient because instead of having someone who deals with only TB well have a nurse doing both TB and others like HIV tests	Integrated services Efficient use of human recources	Effectiveness/Efficiency	Integrated services:Efficient use of human recources
89	And the person who takes the temperatures and sugars will also educate the patient because thats the initial stage	Health education Efficient use of human recource	Effectiveness/Efficiency	Health education:Efficient use of human recource
70	. Patients could get their drugs easily. You see the patients have to collect the drugs every two weeks and they could find it very hard if they have to board a matatu or a bodaboda	Accessibility to care Efficiency	Effectiveness/Efficiency	Accessibility to care:Efficiency
243	I have seen lots of benefits together with the clients because there was a time somebody could be referred for sputum sample collection in places like Ngong in order to be tested for TB. That was time consuming and he or she could get lost along the way. But nowadays immediately you go to any hospital in Kajiado west be it Ewaso health center, Chongoria health center, Endasupi health center, Mosr…	Linkage to testing services Accessibilty to care	Effectiveness/Efficiency	Linkage to testing services:Accessibilty to care
249	And they no longer need to travel to Nairobi or distant places to get the machines for TB testing, everything is now done in Oltepesi in a very simple and cost effective way	Accessibility to care Cost effective	Effectiveness/Efficiency	Accessibility to care:Cost effective
272	For the county, I think one, they’ve targeted the rural areas which are not easy to reach since Kajiado is a vast area. So I think it has been a plus to the Kajiado county government since now the project, they are able to reach the areas where it was not easy to reach	Targeted rural areas Accessibility to care	Effectiveness/Efficiency	Targeted rural areas:Accessibility to care
334	This project has helped me because we don't have to hospitals which are far, we come here, we get medicine and we are treated very well.	Accessibility to care	Effectiveness/Efficiency	Accessibility to care:
339	. Financially,we have been able to save a lot of money because we do not go so far to look for treatment	Accessibility to care Financial Protection	Effectiveness/Efficiency	Accessibility to care:Financial Protection
135	Like on human rights, TB patients have known that they have rights. On education, people have aquired knowledge.	Improved awareness - Transmission Improved awareness - Human rights	Effectiveness/Impact	Improved awareness - Transmission:Improved awareness - Human rights
137	On sociocultural aspect, it aligns well with people's beliefs becasue people have been empowered. They have known truly that TB exists. They used to say that TB was inherited, a curse but now they know TB is a communicable disease.	Community empowerement Improved awareness Myths and misconceptions	Effectiveness/Impact	Community empowerement:Improved awareness:Myths and misconceptions
204	Yes they have cause TB was a disease that has been sidelined for long time. I’d say right now the awareness is there and people at least know that it’s not really associated with HIV and AIDS and actually most of the patients that we have tested are not HIV/AIDS positive so awareness is there and people are now taking it positively.	Improved awareness - Cause Myths and misconception	Effectiveness/Impact	Improved awareness - Cause:Myths and misconception
273	For the community once it has increased the awareness that is whether it’s rural or whether it’s urban, it has increased the awareness in the community. So we find once the awareness is created, once the stigma is reduced in the community and also in the urban areas.	Improved awareness Stigma reduction	Effectiveness/Impact	Improved awareness:Stigma reduction
316	I have also recieved training on TB and I understood that some of the symptoms that one can have are coughing and having a fever	Improved awareness - Signs and symptoms	Effectiveness/Impact	Improved awareness - Signs and symptoms:
317	This project has really been good because we received training, we did not have the knowledge as a community that coughing can actually be a sign that one has TB, but after receiving this information many people within the community received help.	Improved awareness - Signs and symptoms	Effectiveness/Impact	Improved awareness - Signs and symptoms:
348	We have received training on various things even before receiving any kind of treatment. We have also learnt of symptoms for various diseases, and they have also us that once you are diagonised with TB, you can receive treatment and recover within a period of six months.	Improved awareness - Signs and symptoms Improved awareness - Treatment	Effectiveness/Impact	Improved awareness - Signs and symptoms:Improved awareness - Treatment
374	Socio culturally the people knew that it was witchcraft so now they know its not witchcraft coz they are taught how it is caused and how to prevent it.	Improved awareness - cause and prevention Myths and misconception	Effectiveness/Impact	Improved awareness - cause and prevention:Myths and misconception
95	On health education, you know teachers teach TB , but with us coming in it opened the eyes of many and they saw that the disease is there. We empowered the teachers and the teachers empowered the children.	Community empowerement Improved awareness	Effectiveness/Impact Sustainability	Community empowerement:Improved awareness
303	The patients have also been trained and educated on how to look out for TB symptoms such as coughing for long periods of time, with fever in the body, so that they can be screened and treated.	Improved awareness - Signs and symptoms	Effectiveness/Impact/ Sustainability	Improved awareness - Signs and symptoms:
239	So one, they laid the foundation whereby they created more awareness whereby you find that it does not require maybe for us to borrow some money somewhere so that we can be able maybe to achieve	Awareness creation Affordable care	Effectiveness/Relevance	Awareness creation:Affordable care
96	Because the ttreatment was taken closer to the people, economically people saved something	Accessibility of care Affordable care	Effectiveness/Relevance	Accessibility of care:Affordable care
370	economically it has helped since the patients do not have to go to the facilities so they save on fare	Accessibility of care Affordable care	Effectiveness/Relevance	Accessibility of care:Affordable care
373	.Financially they have helped them save on fare	Accessibility of care Affordable care	Effectiveness/Relevance	Accessibility of care:Affordable care
202	So the project has come in to reduce congestion from the national government. At least their burden has reduced.	Complementarity Improved Care Reduced Congestion Relevance	Effectiveness/Relevance	Complementarity:Improved Care:Reduced Congestion:Relevance
41	We entered into strict contact with them on TB issues where healthworkkers might have been lacking a little particularly in rural dispensaries, we kind of support them. We give them information, we support them in their work a so this kind of sharing is helpful. for the knowledge raising everywhere and for the quality of services everywhere.	Improved quality of services Improved capacity of health workers	Effectiveness/Relevance	Improved quality of services:Improved capacity of health workers:
94	The other thing alot of awareness through trainings and empowering of healthworkers. You know people take CHW to be the lowest cadre but the impact hey have in the community is great. By educating them, they were empowered to do a greater job	Improved capacity for healthcare workers Improved Awareness Community empowerment	Effectiveness/Relevance	Improved capacity for healthcare workers:Improved Awareness:Community empowerment
157	n terms of advocacy that has gone across, community awareness, education, impacting knowledge on staff ad other stakeholders, I'd say that probably that has been good	Improve capacity for healthcare workers Improved Awareness	Effectiveness/Relevance	Improve capacity for healthcare workers:Improved Awareness
283	also the trainings of the health care workers who have been doing the screening and also doing testing.	Improved quality of services Improved capacity of health workers	Effectiveness/Relevance	Improved quality of services:Improved capacity of health workers
363	in the sector of educaton where the chvs areeducated and passes the information to us hence we get to learn.	Improve capacity for healthcare workers Improved Awareness	Effectiveness/Relevance	Improve capacity for healthcare workers:Improved Awareness
464	They have responded very well because they have always ensured that I have access to the TB drugs for the whole six months with close supervision to ensure I don’t stop taking them.	Continuity of care Accessibilty of care	Effectiveness/Relevance	Continuity of care:Accessibilty of care
37	We tried to solve the the gaps that were in the society, for example toto avoid the economic costs, that people might incur, the Idea was that we bring the services to you	Affordable care Accessibility of care	Effectiveness/Relevance	Affordable care:Accessibility of care
351	Financially we have really benefited because, when we could not get medicine from the dispensary, we ended up going all the way to Ngong or Kajiado to get treatment, and therefore the transportation cost was so high and that has now reduced	Accessibility to care Financial Protection	Effectiveness/Relevance	Accessibility to care:Financial Protection
382	financially it has benefited since before the hospitals were far away	Accessibility to care Financial Protection	Effectiveness/Relevance	Accessibility to care:Financial Protection
341	We have been involved at every stage of this project, and we have been trained as well.	Patient involvement Increased awareness	Effectiveness/Relevance	Patient involvement:Increased awareness
356	We have been involved in every stage and because we have been educated, and even before they started treating us, they took their time to sensitize us on issues to with general health	Patient involvement Increased awareness	Effectiveness/Relevance	Patient involvement:Increased awareness
325	After getting diagonised with TB, I was called again after two months to the clinic where I was screened again and it was discovered that the bacterial load was low and I was doing much better	Positive treatmnet outcome	Effectiveness/Relevance	Positive treatmnet outcome
337	Yes because I had a child who was underweight, and he was treated and his weight increased and he got better.	Positive treatmnet outcome	Effectiveness/Relevance	Positive treatmnet outcome
346	c.We have gone to other health centres and they are not very keen on respecting a persons secret concerns. I am also happy to see malnourished children receiving so much help	Patient centered care Children and adolescents care	Effectiveness/Relevance	Patient centered care:Children and adolescents care
366	everyone who was involved has been followed up and also the ones under treatment are being taken care of.	Follow up/ Home visits	Effectiveness/Relevance	Follow up/ Home visits
432	We usually do a follow up that’s why I told whenever your tested to be positive we usually visit to your home we bring food for six months so that means we usually follow up with our patient to make sure you take drugs and it’s the reason why we provide food at every stage as they take drug	Follow up/ Home visits Nutritional support	Effectiveness/Relevance	Follow up/ Home visits:Nutritional support
512	I have been part of the process from the screening process,the epriod I have been on medication the doctors made follow ups to ensure I don’t stop taking the drugs.when I finished my dosage the doctors took my sputum agan toensure am well	Follow up/ Home visits Adherence Patient involvement	Effectiveness/Relevance	Follow up/ Home visits:Adherence:Patient involvement
412	we go there we treat them just like the urban community incase the patient becomes postive we provide them with food and they are connected to the nearby hospital were they will be collecting their drugs	Linkage to care Nutritional support	Effectiveness/Relevance	Linkage to care:Nutritional support
413	We always do contact tracing incase you have TB we come to your house and take the sputum for each and everyone in that household we come and test and if we find them to be negative we tell them the results and how to live with the postive members	Contact Tracing Health education	Effectiveness/Relevance	Contact Tracing:Health education
120	Like for me, the clinic, I don't have to travel long distance. I don't use transport.	Accessibility to care Financial Protection	Effectiveness/Relevance/ Impact	Accessibility to care:Financial Protection
121	For education, even school children are brought here so they don't go far	Linkage to testing services School screening Accessibilty to care	Effectiveness/Relevance/ Impact	Linkage to testing services:School screening:Accessibilty to care
372	Since you have educated the chvs in the community they will keep on educating the residents about the tb since they are still in the community	Improve capacity for healthcare workers Improved Awareness	Effectiveness/Relevance/ Sustainability	Improve capacity for healthcare workers:Improved Awareness
257	The project respected the culture. There was learning, most of the time they would come and enter into the community and homes and request to do the screening and their culture notwithstanding, the residents would agree and they would even be tought on how to live with and prevent the spread of TB	Respect for culture Continuous Learning Sustainability	Effectiveness/Sustainability	Respect for culture:Continuous Learning:Sustainability
159	Im also sure that those who have been educated; some champions will also continue after the project. The aspect of education is sustainable	Health education continuity Sustainability	Effectiveness/Sustainability	Health education continuity:Sustainability
86	Currently we are doing screening. We have asked teachers that if they identify children who are coughing we go there and screen and test those who can produce sputum.	Linkage to testing services Community ownership Accessibilty to care	Effectiveness/Sustainability	Linkage to testing services:Community ownership:Accessibilty to care
51	For communities what I'd say was very successful was sensitizing mobilizing leaders because then they improved the participation in the community.	Imporved awreness Community participation	Effectiveness/Sustainability	Imporved awreness:Community participation
227	they also provide knowledge by providing the health talk and also by engaging them in their meetings like I can remember there was a time we had some herbalist from Kajiado West and also they also give their opinion and at the end of it all you see that the program is really concerned and it is very general to all.	Community engagement Improved awareness	Effectiveness/Sustainability	Community engagement:Improved awareness
350	there are those who were keen and attentive and benefited from the trainings that we received from World Friends, and there is no one who can take away that from us.	Imparted knowlwedge Lasting awareness	Effectiveness/Sustainability	Imparted knowlwedge:Lasting awareness:
364	The ones who have been educated have the knowledge with them so it will remain with them.	Lasting awareness	Effectiveness/Sustainability	Lasting awareness
372	Since you have educated the chvs in the community they will keep on educating the residents about the tb since they are still in the community	Community ownership Lasting awareness	Effectiveness/Sustainability	Community ownership:Lasting awareness
28	I would say that human resources in the project were enough from the health worker side.	adequate human resource	Efficiency	adequate human resource
90	In infrastructure, we teamed up as a team and instead of each team going onits own we used one vehicle	Resource sharing during outreach	Efficiency	Resource sharing during outreach
251	Yes, the resources were effectively used because taking cartridges for example, every time we would bring the samples, there were no cartridges that would be misused unless there is a low yield of two positives from a sample of ten.	Efficient use of commodities	Efficiency	Efficient use of commodities:
61	So for the 3 we added, it propelled everything to be fast moving	Quick service delivery Efficiency	Efficiency	Quick service delivery:Efficiency
91	It really easened becausee instead of the patients taking their samples to Zamzam we could collect samples at the site so you could have not many human resources being used	Linkage to testing services Efficiency	Efficiency	Linkage to testing services:Efficiency
154	We also know that the staff in the office are not many, then from a gross look I'd say that they are trying with the minimal resources thay have to be able to reach patients from one place to another.	Perform with minimal resources Active case finding Efficiency	Efficiency	Perform with minimal resources:Active case finding:Efficiency
208	Very well utilized I’d say. Nothing went to misuse and everything got utilized the best way possible and for that I’d give it a 5	Efficient use of resources	Efficiency	Efficient use of resources
222	after that screening and after screening they also do the investigations especially whereby they have a mobile gene expert and at the end of the day they are able to screen and after 72 hours you have your results.	Efficient screening process	Efficiency	Efficient screening process
244	o someone is confirmed either positive or negative for TB and immediately a positive case is confirmed we call and notify the lab technician who collected the sample and also send a copy of the lab request form via whatsapp for identification purposes and treatment is commenced.	Accessibility to care Linkage to diagnostic services Efficient diagnostic services	Efficiency	Accessibility to care:Linkage to diagnostic services:Efficient diagnostic services
249	And they no longer need to travel to Nairobi or distant places to get the machines for TB testing, everything is now done in Oltepesi in a very simple and cost effective way	Accessibility to care Linkage to diagnostic services Financial protection Efficient use of technology	Efficiency	Accessibility to care:Linkage to diagnostic services:Financial protection:Efficient use of technology
250	And as a rider in Kajiado west, if I pick samples from a place lets say today, by tomorrow evening the results shall have already been out and the client will know whether she is negative or positive	Accessibility to care Linkage to diagnostic services Efficient diagnostic services	Efficiency	Accessibility to care:Linkage to diagnostic services:Efficient diagnostic services
300	You find that its easy for patients to see doctors becaiuse they are accesible, and they are also able to go through the treatment process easily.	Accessibility to care	Efficiency	Accessibility to care
326	The GeneXpert technology is very important and its very efficient in that its very fast in determining results. I was tested on Tuesday and by Sunday my results were out	Fast diagnostic results	Efficiency	Fast diagnostic results
330	In terms of our culture and traditions we have not been affected in any way, there are those people who do not like going to the hospital and you find them coming here because they are attended to very fast and get to go back home	Fast diagnostic results	Efficiency	Fast diagnostic results
404	we do not involve patients on the diagnostic part on the lab because may be this person will not test positive. We only involve patients on the treatment part after the results have come out whereby you call the patient to come to hospital for their drugs on the period of six months.	Efficient relay of results	Efficiency	Efficient relay of results
385	People are responding well in this part of diagnosis whereby diagnosed patients of TB or suspected TB cases are giving me samples of their sputum then after the testing of that sample then we cal the patient for treatment if th results turn out to be positive	Efficient diagnostic procedure	Efficiency	Efficient diagnostic procedure
9	By trying to target some urban populations, we kind of tried to tailor the project a little bit	Targeted Screening Efficiency	Efficiency	Targeted Screening:Efficiency
29	We have a clinical officer, an educator a counsellor, Nurse and those are enough to conduct medical camps because we were not screening the entire population	Targeted Screening Efficiency	Efficiency	Targeted Screening:Efficiency
252	So we usually urge the doctors and sample collectors to try and be startegic in selecting teh patients to be tested to avoid wasting cartridges.	Targeted Screening Efficiency	Efficiency	Targeted Screening:Efficiency
215	Yes, they were given priority, definitely the vulnerable ones that is the women, the women who came with children were given priority especially when we went to the interior maasai land, they were the people who we looked for. We gave first priority.	Catered for vulnarable group Equity	Equity	Catered for vulnarable group:Equity
261	So whether there was a physically disabled person, an old man or a child they were treated the same with equity. So let me just say there was equity. Say the physically challenged, the children for example this old man and the young man have all been served equitably. So there is equity, there is nobody who has been segregated, all of them are served the same.	Catered for vulnarable group No segragation Equity	Equity	Catered for vulnarable group:No segragation:Equity
106	This project has opened it up and said TB is for all of us and it has taken care of those disadvantaged in terms of resources.	Equity	Equity	Equity
170	One of the priorities of the county government is to conduct outreaches in far places that are far from the facilities that cannot access healthcare services So through their medical amps they have helped meet the priorities of the county government	Equity Improved access to care Relevance	Equity/Effectiveness/Relevance	Equity:Improved access to care:Relevance
449	The project has aso saved the community huge amounts of finances spend on buying drugs by giving us drugs for free. all we need is bus fare to enable us visit the mobilr clinics mounted by the ATI TB project team	Financial Protection Equity	Equity/Relevance	Financial Protection:Equity
477	project has aso saved the community huge amounts of finances spend on buying drugs by giving us drugs for free	Financial Protection Equity	Equity/Relevance	Financial Protection:Equity
587	Because you are offering this services for free without charging anyone	Financial Protection Equity	Equity/Relevance	Financial Protection:Equity
397	TB diagnosis project is free then they give drugs fro free to all patients and I can say people are benefitting more because they do not give anything other than the sample to be tested so as to get basc treatment	Financial Protection Equity	Equity/Relevance	Financial Protection:Equity
291	increased the awareness on how to conserve the natural resources they have	Improved awareness -Enviromental	Imapct	Improved awareness -Enviromental
338	We have also been trained on how to feed our babies, and the importance of observing cleanliness, so the kids do not fall into sicknesses	Improved awareness -Enviromental Improved awareness - Paediatrics	Imapct	Improved awareness -Enviromental:Improved awareness - Paediatrics
352	We have been taught a lot concerning the environment, for exmaple the dust that we can see now, is brought about by the strong winds caused by the cutting down of trees. We were therefore taught that if you cut down one tree ensure that you have replaced that one by planting more trees.	Improved awareness -Enviromental	Imapct	Improved awareness -Enviromental
526	We are supplied with food,milk clothes and shos fo th kids and this ahs impacted their education positively.	Educational impact Nutritional support	Imapct	Educational impact:Nutritional support
233	And also another thing I would say is that whenever they are going for the outreaches and the medical camps, if they got like a concern or something maybe, lets say for example like in some of the facilities, I can give like some facilities in the west whereby you find that it is a dispensary, it has only a nurse, no other clinician, no one else apart from maybe that nurse, they really expressed …	Advocacy for improved care by government	Impact	Advocacy for improved care by government
392	after the patients sample is tested and turns out to be positive then the project provides them with food and follow ups are made to check whether the patient is taking drugs or not	Holistic Care Impact Improved Nutrition	Impact	Holistic Care:Impact:Improved Nutrition
497	I have been on drugs for six moths and have also received a food package for the entire time as a patient on dugs	Improved Nutrition Continuty of care Impact	Impact	Improved Nutrition:Continuty of care:Impact
320	In terms of environment, we have been urged to keep our environment clean to curb diseases and from this training i have seen great difference compared to the times i was not keen on taking care of the environment.	Awareness creation on environment Clean environment maintaenace Impact	Impact	Awareness creation on environment:Clean environment maintaenace:Impact
352	We have been taught a lot concerning the environment, for exmaple the dust that we can see now, is brought about by the strong winds caused by the cutting down of trees. We were therefore taught that if you cut down one tree ensure that you have replaced that one by planting more trees.	Awareness creation on environment Impact	Impact	Awareness creation on environment:Impact
376	Environmentally, they have taught the residents that its airborne and so they should improve on the aeration,in relation to this even the manyattas have been well ventilated after the awareness.	Awareness creation on environment Improved ventillation of manyattas Impact	Impact	Awareness creation on environment:Improved ventillation of manyattas:Impact
585	this project is one that respects and preserves the environment because i have seen them dispose waste in the most efficient way	Efficient disposal of wastes	Impact	Efficient disposal of wastes
402	this is a project thta respects nd preserves the environment without jeopardizing the natural resources.	Enviromentally aware	Impact	Enviromentally aware
321	I am so happy because of the training that we have received on how to take care of the environment and I would also love to see community leaders being involved in this project.	Leadership involvement Improved awareness - Enviromental	Impact	Leadership involvement:Improved awareness - Enviromental:
376	Environmentally, they have taught the residents that its airborne and so they should improve on the aeration,in relation to this even the manyattas have been well ventilated after the awareness.	Improved awareness -Enviromental Impact	Impact	Improved awareness -Enviromental:Impact
381	it has created awareness such that people can express themselves without fear.	Improved awareness Free expression	Impact	Improved awareness:Free expression
530	we have also received food packages and this has enabled our children to solve hunger and be able to go to school	Nutritional support Educational impact	Impact	Nutritional support:Educational impact
422	World friends have been going to everyplace within Kajiado with aim of eliminating TB using the available resources and these has impacted the education sector and the economy of the region positively	Impact-Education/ Economy	Impact	Impact-Education/ Economy
87	I rate it as 4 because rarely did WF go somewhere and test for TB alone. W intergrated other services as well to reduce the stigma.	Impact Reducing Stigma Service integration	Impact/ Coherence	Impact:Reducing Stigma:Service integration
68	We empowered people with motorbikes to transport the samples. we call them Bike men. This project opened up more link facilities to have TB drugs	Improved referral systems Community Economic empowerment Impact	Impact/ Effectiveness	Improved referral systems:Community Economic empowerment:Impact
47	What we tried is that through the involvement of the village elders and the CHVs to get access to the communities without being seen as intruders or outsiders. Also, employing local staff helped	Leadership involvement Sustainability Community empowerment	Impact/Sustainability	Leadership involvement:Sustainability:Community empowerment
238	that bearing in mind in Kajiado the most dominant are the Maasais and they really considered that and they ensured that some of their staffs are people from the region whereby they will be able to shed more light according to the culture of the dwellers and the residents so that they can ensure that they preserve the cultures and also to ensure that they don’t go contrary to what maybe the reside…	Respect for culture Cummunity empowerement Sustainability	Impact/Sustainability	Respect for culture:Cummunity empowerement:Sustainability
321	I am so happy because of the training that we have received on how to take care of the environment and I would also love to see community leaders being involved in this project.	Awareness creation on environment Leardership involvement	Impact/Sustainability	Awareness creation on environment:Leardership involvement
537	The fact that thisproject is undertaken only once in a year in the month of september is a challenge because the times they are not there,we have to travel to oltinga isearch of treatment	Intermitency of care Limited access	Negative-Effectiveness	Intermitency of care:Limited access
54	Lack of knowledge about health; I dont mean not knowing how to take your food but taking care of your health; health seeking behavour	Health education Poor health seeking behavior	Negative-Effectiveness	Health education:Poor health seeking behavior
5	because of catastrophic costs of transportation and the time to access the TB services	High transportation costs	Negative-Effectiveness	High transportation costs
8	But then they don't go for other reasons which may be catastrophic costs or opportunity costs	High indirect medical costs	Negative-Effectiveness	High indirect medical costs
114	the roards are not good. some places are too hot	Poor infrastructure	Negative-Effectiveness	Poor infrastructure
267	Let me say the first challenge is transportation. Take for example those who came here today, some of them come from far places. For exaple this old man has come all the way from a place called Ngirishie and then the guy is in Kisamis and they meet there and you can just imagine the fare to and fro.	High indirect medical costs-Travel Inaccesibitity to care	Negative-Effectiveness	High indirect medical costs-Travel:Inaccesibitity to care
270	And then the distance covered to access the hospitals is a challenge and can make someone default in treatment.	High indirect medical costs-Travel Continuity of care Inaccesibitity to care	Negative-Effectiveness	High indirect medical costs-Travel:Continuity of care:Inaccesibitity to care
284	because you’ll find there are few communities we’ve reached, we’ve not reached to all communities	Non exhaustive case finding	Negative-Effectiveness	Non exhaustive case finding
287	Two, we feel as a county that there are areas in the rural areas which need more support which you’ve not yet reached to them.	Non exhaustive case finding Rural areas under serviced	Negative-Effectiveness	Non exhaustive case finding:Rural areas under serviced
310	You will find that their are patients that live far and they do not have the means and the ability to get to the clinic to get treatment	Long distance to access care	Negative-Effectiveness	Long distance to access care
1	For example what we have been told is that Tb was present in Kajiado county but there wre not enough of machines to deal with the amount of test that needed to be performed.	Insufficient diagnostic equipment	Negative-Effectiveness	Insufficient diagnostic equipment
18	Even if things are applied to the letter the results might not be the same. What I find a little bit difficult would be a times communication. Sometimes we are told of a positive case and we need to do contact tracing and sometimes we are told very late or we are told on days we are not going to that outreach areas	Intermitency of care Miscommunication between partners	Negative-Effectiveness	Intermitency of care:Miscommunication between partners
357	You find that people in my community are ignorant, some will be diagonised with TB but because they do not feel sick, they are not keen on taking the prescribed medicine, until when thes symptoms are visible and the sickness has taken a toll on them, thats when they begin to rush to hospital.	Illiteracy Poor health seeking behavior	Negative-Effectiveness	Illiteracy:Poor health seeking behavior
14	For example the other issue we found was the participation of women as compared to men. So to include men we were told to may be organise meeting with only men to discuss Cattle TB. Luring men with other issues and them bringing them to TB would heve been helpful. May be this would have worked for Urban communities	Poor participation for men	Negative-Effectiveness	Poor participation for men
408	I would recommend that they continue creating the awareness about TB to the community still thinks if someone has TB they have HIV AIDS so ttey are stigmatised	Stigma Myths and misconception	Negative-Effectiveness	Stigma:Myths and misconception
427	problem of stigma nobody will show up for screening incase TB awareness is conducted because they are associated with HIV/AIDS	Stigma Myth and misconceptions	Negative-Effectiveness	Stigma:Myth and misconceptions
80	In the rural aeas we still have stigma	Stigma	Negative-Effectiveness	Stigma
82	A lot of people though that TB is inherireted and they thought that even when the patient is on treatment he can still transmit.	Myths and misconception	Negative-Effectiveness	Myths and misconception
123	For social-cultural, it depends on what people will think of you. Other will say that the mother was a loose woman and it not TB only but also HIV.	Stigma Myth and misconceptions	Negative-Effectiveness	Stigma:Myth and misconceptions
124	But before you expalin to someone and they understand that you are not infected, they fear you.	Stigma	Negative-Effectiveness	Stigma
268	Again for one to accept that he or she has been infected by TB, there is a problem of stigma. They see TB as a bad disease. So stigma is a challenge.	Stigma	Negative-Effectiveness	Stigma
10	, we had more response in rural areas that urban and I'd say that this was because of stigma	Stigma	Negative-Effectiveness	Stigma
12	In urban areas it is a little more difficult because they push away and they don't participate because people talk.	Stigma	Negative-Effectiveness	Stigma
295	The other challenge is, we need to diversify our mobilization to the community so that we can get larger numbers who come to our mobile clinics and also our medical camps.	Weak mobilization	Negative-Effectiveness	Weak mobilization
191	If another project comes, such areas should be considered. Coverage of the whole county because this time only a few subcounties were considered.	Geographical inclusivity Inaccessibility	Negative-Effectiveness Negative-Equity	Geographical inclusivity:Inaccessibility
538	Whn we don’t get the drugs weare then asked to buy them from chemists in ngong town which is far.	Shortage of commodities Limited access High indirect medical costs-Travel	Negative-Effectiveness / Negative-Sustainability	Shortage of commodities:Limited access:High indirect medical costs-Travel
19	Data collection: What I notice is that there is TIBU which is a national platform which collects all the data gathered by each county but then data reported on TIBU and data reported on physical papers they don't match.	Data Incongruence/ Mismatch	Negative-Efficiency	Data Incongruence/ Mismatch
104	These commodities are very expensive. One catridge casts 3,000 shillings and you may collect 40 samples and non is positive.	High cost of commodities Inefficient use of commodities	Negative-Efficiency	High cost of commodities:Inefficient use of commodities
112	They also have to be insured and so they become more expensive. something that the government purchase is cheaper than when an individual or organization purchases.	High commodity prices Government discounted purchases	Negative-Efficiency	High commodity prices:Government discounted purchases
280	I think there are some gaps which we should look into like how to do quality screening on active case finding to get these presumptive cases because we think we’ve been using a lot of cartridges and the yield is very low.	Inefficient use of commodities Low positive cases	Negative-Efficiency	Inefficient use of commodities:Low positive cases
207	I’d give it a 4{good} It has missed a 5{Excellent} because looking at the numbers, yes TB is; you can’t call it an outbreak or something but looking at the numbers that we have tested and the positives, it’s not really a big crisis. It’s not that much of a crisis; yes it is important to get to know about it but it has lost the one point because of the numbers.	Relevance Little number of positive cases Non-concerning numbers	Negative-Efficiency	Relevance:Little number of positive cases:Non-concerning numbers
129	It doesn't meet expectation becasue not all clients received help. Those in government hospitals did not recieve the service	Non inclusive to public facilities	Negative-Relevance	Non inclusive to public facilities
552	This project has supported the existing governance to deliver on its mandate but we have witnessed some laxity from our leadership because if they cannot deliver on busary promises we expect then not to deliver on matters health	Weak county governance	Negative-Sustainability	Weak county governance
32	.However, we face catridge stock out very often but then this is a national problem and not a Kajiado problem. Sometimes we try to fix it by ordering by ourselves catridges so we have a small stock of catridges that we can use if really everything here is ran out	catridge shortage Stockouts of commodities Sustainability	Negative-Sustainability	catridge shortage:Stockouts of commodities:Sustainability
103	where we had the lapse was provision of catridges and falcon tubes. One they are not generated in the country. Unless from the government side, they rebrand themselves so that these equipments are available locally.	catridge shortage Stockouts of commodities Domestric production of inputs Sustainability	Negative-Sustainability	catridge shortage:Stockouts of commodities:Domestric production of inputs:Sustainability
111	Commodities. Around Nov &Dec last year we never had catridges and WF had to purchase especially because they were coming from France and Germany and would take long.	catridge shortage Stockouts of commodities Sustainability	Negative-Sustainability	catridge shortage:Stockouts of commodities:Sustainability
220	Well the challenges were mainly supplies from the government because you see the donors did not have access to things like the falcon tubes and cartridges, we depended mainly on the government.	catridge shortage Stockouts of commodities Sustainability	Negative-Sustainability	catridge shortage:Stockouts of commodities:Sustainability
230	So sometimes I know like the county or the national TB programs we have been having issues maybe like the commodities	Stock out of commodities Sustainability	Negative-Sustainability	Stock out of commodities:Sustainability
557	The only challenge we have is that of clanisim where by if you do not come from my clan then i wont attend to you	Discrimination Socio-Cultural Sustainability	Negative-Sustainability	Discrimination:Socio-Cultural Sustainability
562	not everybodywould be willing to help and speak on behalf of a sick patient sometimes you have to take matters on your own hands come out and seek help.	Low collectivity/ solidarity Socio-Cultural Sustainabiltiy	Negative-Sustainability	Low collectivity/ solidarity:Socio-Cultural Sustainabiltiy
406	Sometimes there is no electricity	Limited amenities/electricity Sustainability	Negative-Sustainability	Limited amenities/electricity:Sustainability
407	We normally run online but on april this year, the machine could not transmit the results online so we called someone to come and do what we call the callibration of the machine and they said the project needs t buy a new model of the machine to assist in the transmission of the results.	Technology failure Preventive maintenance Sustainability	Negative-Sustainability	Technology failure:Preventive maintenance:Sustainability
434	delay of cartridges	Stock out of commodities Sustainability	Negative-Sustainability	Stock out of commodities:Sustainability
435	couple of months in the whole country there were no cartridges and we were forced to go back to the microscopic way and when the goverment does not provide this then our patients will be in trouble	Stock out of commodities Sustainability	Negative-Sustainability	Stock out of commodities:Sustainability
55	cees to schools and Farms. we had serious cahllenges with schools during Covid; the whole of 2021 and the first half of 2022. I would go ask the MOH and we write a letter and we go to MOE , but with the letter or not he would not allow us in	Government Bureaucracies Political Sustainability	Negative-Sustainability	Government Bureaucracies :Political Sustainability
99	t came at a critical time when we also had Covid. So we were tackling Covid and Covid is respiratory disease and we see the phobia that Covid came with. It short changed TB and HIV and since it had a lot of phobia, you would go to a place and people would suspect that you have gone there for COvid and they thought that if someone has Covid its like a death sentence.	Stigma Socio-Cultural Sustainability	Negative-Sustainability	Stigma:Socio-Cultural Sustainability
166	Covid 19 was also achallenge to them during implementation. There was postponement here annd there. I	Covid Disruption of care	Negative-Sustainability	Covid:Disruption of care
115	the maa community still clinches to its traditions.	Cultural Rigidity Sustainability	Negative-Sustainability	Cultural Rigidity:Sustainability
25	Communication and organization is a little more tricky because of public money is mixedin alot of activities so you have to give them space, time availability	Government Bureaucracies Political Sustainability	Negative-Sustainability	Government Bureaucracies :Political Sustainability
42	This is because of the activities here are supported by the donor. When the money is gone it will be difficult to continue with these activities.	Donor supported health operations Health financing Sustainability	Negative-Sustainability	Donor supported health operations:Health financing:Sustainability
160	Also in terms of diagnosis, with the GeneXpert machine, Im sure the governmmet can be able to get commodities to use. human resource and health operation mantainance, that one the sustainability is lower because unless we have another donor picking up and employing the staff to continue running the logistics, the sutainability is lower	Collaboration Health financing Sustainability	Negative-Sustainability	Collaboration:Health financing:Sustainability
289	I think it’s an area where we’ll have a challenge because when you exit we’ll find that either the support for the mobile and the medical camp some facilities may not manage unless now we do a proper planning for every facility	Health financing Sustainabilty	Negative-Sustainability	Health financing:Sustainabilty
181	when there is a medical camp they use the CHV to mobilize but do not include their budget for the subcounty staff, subcounty TB cordinator or facility staff for so that tehy are included in the TB screening	Non inclusive	Negative-Sustainability	Non inclusive
190	Involvement of health care workers in their activities and in their budget. The school selection: Liaising with the subcounty government to pipoint schools that will yield results and also there were some areas that the project did not reach	Non inclusive Non exhasuive case finding	Negative-Sustainability	Non inclusive:Non exhasuive case finding
241	Also we didn’t engage the public health department fully and also the disease surveillance team well. So to me I will say the program was good but there were some gaps which maybe we could have really addressed and ensured at the end of the day we have achieved like 100 percent.	Non inclusive	Negative-Sustainability	Non inclusive
242	: Failure to bring everyone on board. It has really costed us somehow and if the program continues, if we be keen on that aspect and engage everyone and bring everyone on board, to me I think it will yield.	Non inclusive	Negative-Sustainability	Non inclusive
319	I have not seen any community leader that has been involved in this project.	Non inclusive	Negative-Sustainability	Non inclusive
57	For industries and farms, the cahllenge there is either they dont want to lose time or they think that we are secretly going there to conduct an inspection then we report them to the authorities.	Mistrust Barrier to care	Negative-Sustainability	Mistrust:Barrier to care
178	If it was us guiding them, on school selection because we have hotspots. If you look at their data and their school achievement is very low almost none because the priorities were not set right. because if they could have liaised with the subcounty TB cordinator in school selection it could have been better. We have schools that have in every year produced one or two cases of TB and we could heve…	Poor communication between partners Poor selection of target schools	Negative-Sustainability	Poor communication between partners:Poor selection of target schools
140	For me it would be transport when I was going to visit them	Cost of giving care	Negative-Sustainability	Cost of giving care
168	They needed to have strengthened their monitoring and evaluation because if you monitor very well and with good indicators you will be at a better place to achieve the results.	Weak M&E	Negative-Sustainability	Weak M&E
31	For material what we found insufficient or difficult that we didn't take into consideration at first is the distances w'e have to drive. That incurs costs as well as the surge of the fuel prices ithat has been issue at some point because we are travelling to all the subcounties but kajiado south	Long distance to be covered High fuel prices	Negative-Sustainability/ Negative-Efficiency	Long distance to be covered:High fuel prices
56	The other challenge are administrative like the increase of food prices and fuel.	High administrative cost	Negative-Sustainability/ Negative-Efficiency	High administrative cost
46	It is for the people who cannot afford to pay so thats why we offer free services to avoid the catastrophic costs.	Affordable care/ Financial Protection	Relevance	Affordable care/ Financial Protection
84	With WF everything is free.	Affordable care	Relevance	Affordable care
102	Basically is a free treatment	Affordable care	Relevance	Affordable care
122	You get that the drugs we get here, when you go to the chemist you are charged Ksh. 800 or Ksh. 1000 but here is free	Affordable care	Relevance	Affordable care
297	The community members are now more comfortable to go for treatment especially now that the medicine and treatment are free of charge	Affordable care	Relevance	Affordable care
301	Patients have benefited because they receive treatment and medication without incurring any cost	Affordable care	Relevance	Affordable care
304	Financially, they have saved on costs because they dont have to buy medicine.	Affordable care	Relevance	Affordable care
305	Financially people have benefitted because they do not have to use so much money buying medicine , but instead they use that money to buy food because the economy is not doing so well.	Affordable care Financial Protection	Relevance	Affordable care:Financial Protection
329	.Financially we are really benefiting because we get medication free of charge	Affordable care	Relevance	Affordable care
380	For now patients get treated without any payment i	Affordable care	Relevance	Affordable care
486	no one is charged for the drugs	Affordable care	Relevance	Affordable care
504	The fact that we receive drugs for free has also saved me individually alot of finances.	Affordable care	Relevance	Affordable care
527	i dont spend anyhting to purchase drugs	Affordable care Financial Protection	Relevance	Affordable care:Financial Protection
529	we have never spend anything to buy drugs,we are given for free	Affordable care	Relevance	Affordable care
549	patients do not spend even a coin on the purchase of drugs or treatment	Affordable care	Relevance	Affordable care
576	I have never bought drugs for the entire period of six months	Affordable care	Relevance	Affordable care
579	I also accessed drugs free of charge for the entire period	Affordable care	Relevance	Affordable care
581	i did not spend anything in the purchase of drugs for the entire period of six months	Affordable care	Relevance	Affordable care
458	no one is charged for the drugs,we all receive them for free	Affordable care	Relevance	Affordable care
480	have never found myself in debts borrowing money because the community is being supplied with drugs for free so thecommunity has not been subjected to debts in any way	Affordable care Financial Protection	Relevance	Affordable care:Financial Protection
507	we have also not gotten into debts because we receive this services for free together with the drugs	Affordable care Financial Protection	Relevance	Affordable care:Financial Protection
582	this also did not expose me to any debts to be able to buy drugs or food.	Affordable care Financial Protection	Relevance	Affordable care:Financial Protection
399	the drugs are free and services are offered for free without any charges to the patient	Affordable care	Relevance	Affordable care
391	This project is free and it does not cost them anything interms of finances	Affordable care Financial Protection	Relevance	Affordable care:Financial Protection
394	TB diagnosis project is free then they give drugs fro free to all patients and I can say people are benefitting more because they do not give anything other than the sample to be tested so as to get basc treatment	Affordable care Financial Protection	Relevance	Affordable care:Financial Protection
142	The national government also aims at Improving diagnostic services as well	Improve diagnosis Relevance	Relevance	Improve diagnosis:Relevance
426	the cost is still the same because even before the GeneXpert we were used to do what we call ZN staining and TB was still free unless for private facilities but for goverment is free	Same costs; No change	Relevance	Same costs; No change
200	I think you continue with this project because this project is helping a lot of people	Relevance	Relevance	Relevance
313	I am grateful to the service providers for their help and i request that they may continue helping us because i have seen my community getting so much help.	Relevance	Relevance	Relevance
43	However the staff have been trained on TB, sample collection and how to deal with TB patients	Improve capacity for healthcare workers	Relevance	Improve capacity for healthcare workers:
92	Staff were trained at the initial stage, we conducted on job training and people got the skills and did the job perfectly.	Improved quality of services Improved capacity of health workers	Relevance	Improved quality of services:Improved capacity of health workers
62	ong. The urban communities at least had some access although the population was very high and the one machine was not enough. so when we added the machine at Zamzam it eased the burden	Reduce the strain on the healthcare system	Relevance	Reduce the strain on the healthcare system:
108	One thing we mantained was privacy and give them first hand services. we did not marginalise that this is a man or a woman; all of them were given equal services.	Privacy Equal treatment to all gender	Relevance	Privacy:Equal treatment to all gender
125	I has not discriminated. They are just okay. Everyone is attended to.	Equal treatment	Relevance	Equal treatment
139	It offered services to everyone without discrimination. Everyone can get TB, whether poor or rich	Equal treatment	Relevance	Equal treatment
164	I have never seen any aspect of discrimination. I think they have given their services in a nondiscriminnatory manner.	Equal treatment	Relevance	Equal treatment
187	There was no discrimination because the services were cutting across. For the women, they were not discriminated because for the screening part, they were the majority. There was no discrimination for any category of people	Equal treatment	Relevance	Equal treatment
240	They went in those areas also in some estates where you find people of higher classes are there, so to me I will say they cut across and there’s nowhere we can say that they just prioritized on a specific class of people.	Equal treatment	Relevance	Equal treatment
292	I think it didn’t have any discrimination of anyone. So it was a plus to every community regardless of whether they are the minor in the community so I think they’ve not discriminated anyone.	Equal treatment	Relevance	Equal treatment
306	This project does not discriminate, it does not have any sort of tribalism, and it takes care of the needs of all people	Equal treatment Patient centered care	Relevance	Equal treatment:Patient centered care
308	I have not seen any form of discrimination, everybody receives treatment, fo instance you will find women being given family planning drugs free of charge.	Integrated with other services - FP	Relevance	Integrated with other services - FP
309	The patients are involved at every stage of the process and they are cautioned on the importance of ensuring they are consistent in taking their medication, because if there is no consistency they will have to start taking the medication afresh.	Patient involvement Adherence	Relevance	Patient involvement:Adherence
322	I am okay and I am satisfied with the way we have been involved in this project.	Patient involvement	Relevance	Patient involvement
354	There is no one who has been discriminated against.	Equal treatment	Relevance	Equal treatment
365	no discrimination so its excellent.	Equal treatment	Relevance	Equal treatment
383	all groups have been recognized and treated equally none has been discriminated.	Equal treatment	Relevance	Equal treatment
472	TB patient be it a child or an adolescent has gone through the same process of treatment that respects their concerns and same period on the TB drugs.	Equal treatment	Relevance	Equal treatment
510	The poor, th diffrently abled,women and the ethnic minority are all treated and given the same services without any form of discrimntion	Equal treatment	Relevance	Equal treatment
533	this project has been designed to treat everyone equally norwithstanding whether one s poor,differently abled, a woman or an ethnic minorit	Equal treatment	Relevance	Equal treatment
556	no one is discriminated against as we are being treated in hospital. Wether you are poor, a woman we are all given the same level of treatment	Equal treatment	Relevance	Equal treatment
588	veryone is being given the same treatment including the disabled,women and the ethnic minorities	Equal treatment	Relevance	Equal treatment
430	We just give the same service even if you are a pastor,a poor person, a woman. We just give them the same service	Equal treatment	Relevance	Equal treatment
126	Even when we had flu, we came and we were treated.	Integration with other services Patient centered care	Relevance	Integration with other services:Patient centered care
205	At least there is support from the project and from the project managers. They are providing food. At least the patient doesn’t go hungry, which is a supplement definitely.	Nutritional support	Relevance	Nutritional support
224	they have also been doing a home visit whereby the a health worker especially someone who is from a higher class making an effort to visit him or her at home, it has been inspiring our clients and seeing this is not the end of life.	Patient centered care Follow up/ Home visits	Relevance	Patient centered care:Follow up/ Home visits
274	I think for the TB patients, they’ve received support for follow up	Follow up/ Home visits	Relevance	Follow up/ Home visits
302	Patients have benefited because they receive treatment and medication without incurring any cost because they do not pay, and they have also had good relationship with the doctors.	Affordable care Good doctor-patient relationship	Relevance	Affordable care:Good doctor-patient relationship
323	I found this people to be very good because from there they would do a follow up by calling and checking up on me	Follow up/ Home visits	Relevance	Follow up/ Home visits
333	I have been involved in every stage of the whole process and the doctor ensures that I am fully aware of everything that is going on	Patient involvement	Relevance	Patient involvement
334	This project has helped me because we don't have to hospitals which are far, we come here, we get medicine and we are treated very well.	Improved access to care Patient centered care	Relevance	Improved access to care:Patient centered care
488	I have always been pat of the TB treatment proces from the onset. I have also seen other people being part of the treatment process throughout.	Patient involvement	Relevance	Patient involvement
535	everytime this project plans to visit our regions,we are informed in advance so that we can pepare to come out to receive this treatment together with drugs. So we are feeling as patients we are aprt of the process alla long.	Patient involvement	Relevance	Patient involvement
590	I was involved at every stage and was never left out In the process of treatment. This made me feel better after a few months and no one could tell if iever had TB	Patient involvement Positive treatment outcome	Relevance	Patient involvement:Positive treatment outcome
299	We are really happy about the screening process, and we have really benefited	Client satisfaction	Relevance	Client satisfaction
500	we have received reimbursement in form of fare send through our mobile phones	Finacial protection Transport	Relevance	Finacial protection:Transport
524	plus reimburesements for motorbike fares we spend	Finacial protection Transport	Relevance	Finacial protection:Transport
264	here are patients who have been treated and cured and they appreciatethe help that the project has given them because initially there were people who couldn't adhere to the medication	Positive treatment outcomes Improved adherence	Relevance	Positive treatment outcomes:Improved adherence
311	My son has been sick, but he was treated through ATI TB project and he recovered fully, I have also received some help as well.	Positive treatment outcomes	Relevance	Positive treatment outcomes
335	Good, because because there was a time I had chest problems, I came here and I was treated and given medicine and now I feel much better	Positive treatment outcomes Community acceptance	Relevance	Positive treatment outcomes:Community acceptance
347	This project has really been good, because as you can see we live in a very dusty place as a community, therefore the screening process has really been of great help to us.	Enviromental risk factors Community acceptance	Relevance	Enviromental risk factors:Community acceptance
16	All the staff for the project have been trained by the county Tb cordinator and subCounty TB cordinator on guidelines that are in use here in Kenya which refers to WHO or Global funds.	Improved capacity for healthcare workers	Relevance	Improved capacity for healthcare workers
296	In my opinion the patients have really benefited, because most people do not want to go for treatment because of stigma	Stigma Relevance	Relevance	Stigma:Relevance
387	I beleive that there are better ways in which TB could be handled because the main issue for TB in Bissil is that you will find people spitting anywhere regardless of whether they have had a cough for whatever duration, they still spit, and you see that is abit unhygenic	Poor hygiene	Relevance	Poor hygiene
389	I beleive that in terms of opportunities because most people dont even know that when you have a cough it could be TB, but when they come and collect sputum I beleive that, that is one of the ways in which they have helped the community	Active case finding Lack of awareness	Relevance	Active case finding:Lack of awareness
393	It is important is to have more sensitization done by members of the community since some of them are quite resistant and also continue educating people about TB.	Lack of awareness	Relevance	Lack of awareness
394	I would recommend that people get screened regularly because sometimes people cough for a long duration of time and they are not aware that they have TB, but by the time its detected it already too late because at the time they have severe weight loss, night sweats and the like, but once its detected early I don't think that it would get to that point because, the longer it takes to detect the wo…	Lack of awareness	Relevance	Lack of awareness
315	Apart from receiving TB treatment my children have have received treatment in other areas	Integrated with other services	Relevance Coherence Sustainability	Integrated with other services
246	It has really helped us because Kajiado west has a high prevalence of TB because sometimes out of ten or fifteen samples taken, you are likely to get two positive results. So as a rider, I have really seen the benefits of this project here in Kajiado west especially since the GeneXpert machine was brought here in Oltepesi.	High TB prevalance Relevance	Relevance Effectiveness	High TB prevalance:Relevance
506	most patients have recovered through this project	Positive treatment outcomes Relevance	Relevance Effectivenness	Positive treatment outcomes:Relevance
253	And then there is the food support which is also a resource that has helped people and it has been well used.	Nutritional support Relevance Well used resources	Relevance Efficiency Effectiveness Impact	Nutritional support:Relevance:Well used resources
39	Also we try to support economically, not with money but with nutritional packs for the positives Since TB and nutrition are very closely linked together.	Nutritional support	Relevance Impact	Nutritional support
107	WF came up with a nutritional pack; If a person tests positive they are guaranteed of getting something to eat for the six months tey are on treatment.	Nutritional support Relevance	Relevance Impact	Nutritional support:Relevance
130	For the sick, it partially met expeectation becasue if one did not have food, they would be able to eat then take the drugs	Nutritional support Relevance	Relevance Impact	Nutritional support:Relevance
192	They have helped me, fed me by giving me food.	Nutritional support Relevance	Relevance Impact	Nutritional support:Relevance
205	At least there is support from the project and from the project managers. They are providing food. At least the patient doesn’t go hungry, which is a supplement definitely.	Nutritional support Relevance	Relevance Impact	Nutritional support:Relevance
476	There are no bad effects but only good ones because besides the TB screening, locals are treated other diseases and they receive drugs for the same hence children are able to go to school	Integration with other services	Relevance Impact	Integration with other services
516	services are good because when a patient arrives they are screened not only for TB but other illnesses as well	Integration with other services	Relevance Impact	Integration with other services
141	Yeah, so now this project is also in line with national strategic plan where by we aim at getting of cases, diagnosing of TB, getting more patients on treatment as much as possible, reaching to the communityto ensure we get the missed TB in the community	Active case finding Improve diagnosis Relevance	Relevance/ Coherence	Active case finding:Improve diagnosis:Relevance
260	So they gave priority to TB patients and even gave them food	Nutritional support Relevance	Relevance/ Effectiveness Impact	Nutritional support:Relevance
474	reaching out to patients in their villages and offering them with drugs notonly for TB but also for other diseases and in this way,patients and the local communities benefit the most.	TB integration with other services	Relevance/ Equity/ Efficiency	TB integration with other services:
395	finances and the same is channelled to better the education of their children.	Improved Education Impact Financial Protection	Relevance/ Impact	Improved Education:Impact:Financial Protection
314	The pregnant women have received cooking flour	Nutritional support Relevance	Relevance/ Impact	Nutritional support:Relevance
569	I was given food for the six months period i was on dosage.	Improved nutrition	Relevance/ Impact	Improved nutrition
573	I was given food packages for six months	Improved nutrition	Relevance/ Impact	Improved nutrition
578	I was given food for the entire period of six months	Improved nutrition	Relevance/ Impact	Improved nutrition
328	Many people within the community have really benefited and they really love what this project is doing here and they keep refering one another to come to the clinic	Community Ownership Community Referrals Sustainability	Relevance/ Sustainability	Community Ownership:Community Referrals:Sustainability
147	The healthcare workers at the facilities have also gottent that collaborative support	Improve capacity for healthcare workers Impact	Relevance/ Sustainability	Improve capacity for healthcare workers:Impact
76	During the initial stages the government gave us hot spot areas and we had specific people from the hotspot areas that we communicated with so that they would gather the peple and on the day they want us to go they would do the mobilization and first screening, then when we go we do a thorough screening and testing	Collaboration Relevance Complementarity Sustainability	Relevance/Coherence	Collaboration:Relevance:Complementarity:Sustainability
143	Also in the National strategic plan for TB, policy issues of collaboration in terms of the TB fight.	Collaboration Relevance	Relevance/Coherence	Collaboration:Relevance
144	Now when we come to the county government as well, the TB program is also designed in such a way that we intensify case finding at Community level and facility level through various strategies. We also work with partners in this fight with TB. We try to improve diagnostic services for TB in the county as wellas direct patient support and institutional support. So basically, the projects is also r…	Active case finding Improve diagnosis Relevance	Relevance/Coherence	Active case finding:Improve diagnosis:Relevance
212	So matters finances I’d say, TB was initially a government funded project, so the government provides for the basics that is the cartridges and the falcon tubes. So the only thing that the donor required to supply was the GeneXpert, biosafety cabinet and now sensitization.	Complementarity Relevance	Relevance/Coherence	Complementarity:Relevance
176	Yes because they are using the same guidelines from the National TB program and also we are following the principles	Relevance Allignment to national guidelines Coherence	Relevance/Coherence	Relevance:Allignment to national guidelines:Coherence
118	I felt that there is no need to move from where I was taking the drugs. Their services were also good and they used to follow up.	Patient centered care Follow up/ Home visits	Relevance/Coherence	Patient centered care:Follow up/ Home visits
119	I don't see any problem with them. Becasue I had gone through it and they supported me. The karen people used to llok for me, give me transport.	Patient centered care Follow up/ Home visits	Relevance/Coherence	Patient centered care:Follow up/ Home visits
146	Especially. The support the support that comes with the treatment. You know that motivate patients even to take treatment. You know taking TB treatment is not easy and adherence as well	Patient centered care	Relevance/Coherence	Patient centered care
194	So you know the GeneXpert machine is good because when they took my sputum sample, they tested it and even now they have treated me well	Patient centered care	Relevance/Coherence	Patient centered care
195	I have even recovered. Everything is okay. They supported me so much until I had fully recovered.	Patient centered care Positive treatment outcomes	Relevance/Coherence	Patient centered care:Positive treatment outcomes
228	At the end of the day they also do the home visits, when they do the home visit in a company of CHV, they do the screening and also after the screening they also refer the clients to the facility so that they can be able to initiate TPT	Active case finding Follow up/ Home visits	Relevance/Coherence	Active case finding:Follow up/ Home visits
229	they also do the follow up to ensure that the clients are taking their medication and also whenever there is a challenge they also chip in so that they can be able to do the tracing of the treatment interrupter and also on top of it all also provide a package where by it helps the client and motivates the client.	Follow up/ Home visits Proactive treatment Nutritional support	Relevance/Coherence	Follow up/ Home visits:Proactive treatment:Nutritional support
298	The patients appreciate the sense of respect they are accorded, you would often here them say that 'this is my doctor' when they come for treatment and they are really happy	Patient centered care	Relevance/Coherence	Patient centered care
411	mostly they are aware that we do TB test its free of charge incase a patient becomes postive we usually provide food for that patient for six months as they are under medication and we always do follow ups for that patient	Improved Nutrition Affordable care Patient follow-up	Relevance/Coherence Impact	Improved Nutrition:Affordable care:Patient follow-up
566	I received better services because the doctors used to pay me a visit once in a while and at times they would make phone calls to check up on me	Patient centered care Follow up/ Home visits	Relevance/Coherence/ Effectiveness	Patient centered care:Follow up/ Home visits
136	it has reduced cost of treatment becasue of transport and early diagnosis.	Affordable care Improved care/ Early Diagnosis	Relevance/Effectiveness	Affordable care:Improved care/ Early Diagnosis
318	Financially we have really benefited because hospitals are very far from where we live, but with this project near us we have saved on costs of transportation	Accessibility of care Affordable care	Relevance/Effectiveness	Accessibility of care:Affordable care
523	we always receive quality deugs fr free	Affordable care Improved quality of care	Relevance/Effectiveness	Affordable care:Improved quality of care
209	Other than TB, they were doing mobile clinics of which you cant go to a small town like lets say Osubuko as an example, they would go there and other than going for case studies and what have you, they’d go and treat other diseases let’s say hypertension, whether the patient has malaria or whatever it is they would go with drugs other than the TB drugs and other than testing they’d also treat oth…	Medical outreaches Integrated with other services	Relevance/Effectiveness	Medical outreaches:Integrated with other services
358	it helped because i was under mediaction for six months and i got healed.	Positive treatment outcomes Community acceptance	Relevance/Effectiveness	Positive treatment outcomes:Community acceptance
359	they have helped us since we get medication. it is good	Acessibility of care	Relevance/Effectiveness	Acessibility of care:
360	they have helped many and they got healed.the technology is better than before	Positive treatment outcomes	Relevance/Effectiveness	Positive treatment outcomes
355	They have done a really good job, especially because the mulnourished children have really been taken care of, and infact when the project first came they are the ones who received treatment first.	Adolescent and children inclusion Equity	Relevance/Effectiveness Equity Impact	Adolescent and children inclusion:Equity
349	Financial wise they have really helped us because they have brought their services near us. When you go to Lodiari you will find that they do not have medicine apart from painkillers, and you end up being sent to other hospitals hence incurring a lot of transportation cost.	Accessibility of care Affordable care Lack of commodities in health facilities	Relevance/Effectiveness	Accessibility of care:Affordable care:Lack of commodities in health facilities
275	I think for the TB patients, they’ve received support for follow up and also the food basket so they are able to adhere to drugs and also to get a good outcome after the treatment. So I think it has helped them to adhere to the drugs and also to be committed to come for their drugs at the clinic.	Nutritional support Relevance Adherence	Relevance/Effectiveness/ Impact	Nutritional support:Relevance:Adherence
203	As I said earlier, there was only one GeneXpert machine that was in Rongai, so the congestion has gone done compared to how it was, like you had to take samples all the way from Ngong to Rongai and then there was a delay, there was a bit of delays and also samples along the way would disappear.	Reduce the strain on the healthcare system Linkage to testing servcies Fast service delivery	Relevance/Efficiency	Reduce the strain on the healthcare system:Linkage to testing servcies:Fast service delivery
243	I have seen lots of benefits together with the clients because there was a time somebody could be referred for sputum sample collection in places like Ngong in order to be tested for TB. That was time consuming and he or she could get lost along the way. But nowadays immediately you go to any hospital in Kajiado west be it Ewaso health center, Chongoria health center, Endasupi health center, Mosr…	Accessibility to care Linkage to diagnostic services Efficient diagnostic services	Relevance/Efficiency	Accessibility to care:Linkage to diagnostic services:Efficient diagnostic services
342	In general this project has helped us because we have received treatement in aneasy way, it is not easy to get a doctor around this place.	Accessibility to care	Relevance/Efficiency	Accessibility to care
49	All the vulnerable categories of people have been well taken care of by the project either because they are the ones that come to us more often and more easily so they participate more in our activities. Women, poor, people with disabilities come to us	Catered for vulnarable group Equity Poverty	Relevance/Equity	Catered for vulnarable group:Equity:Poverty
269	They dont have the means to afford food and so the package they were getting was very important.	Nutritional support Relevance Poverty	Relevance/Equity	Nutritional support:Relevance:Poverty
186	I think through the food package because may be the designer thought that TB is for the poor; that this person cannot even afford food and they cannet take medicine on an empty stomach.	Improved nutrition Poverty Equity	Relevance/Equity	Improved nutrition:Poverty:Equity
223	Okay one, you know a good number of our TB patients especially in our urban settings you know they do come from a middle class or low class level whereby sometimes raising or maybe affording 3 meals a day sometimes is a big challenge. World Friends have been there and they have been assisting them with a food package	Poverty Equity Nutritional support	Relevance/Equity	Poverty:Equity:Nutritional support
162	The food supplements is cognisant to the fact that some of these TB patients are poor people who need support.	Nutritional support Relevance Poverty	Relevance/Equity/ Impact	Nutritional support:Relevance:Poverty
172	It makes them not miss their trips to pick medicine because of the care package they receive.	Nutritional support Relevance Continuity of care	Relevance/Equity/ Impact	Nutritional support:Relevance:Continuity of care
186	I think through the food package because may be the designer thought that TB is for the poor; that this person cannot even afford food and they cannot take medicine on an empty stomach.	Nutritional support Relevance Poverty	Relevance/Equity/ Impact	Nutritional support:Relevance:Poverty
223	Okay one, you know a good number of our TB patients especially in our urban settings you know they do come from a middle class or low class level whereby sometimes raising or maybe affording 3 meals a day sometimes is a big challenge. World Friends have been there and they have been assisting them with a food package	Nutritional support Relevance Poverty	Relevance/Equity/ Impact	Nutritional support:Relevance:Poverty
247	have seen that any client who tests positive is given that food package because there are some who cant afford adequate food to help them as they take the medication. So when they get the food package, it goes a long way and that to me is a very big help from this project.	Nutritional support Relevance Poverty	Relevance/Equity/ Impact	Nutritional support:Relevance:Poverty
550	this has boosted the education of our children because they are healthy and the finance that we save from buying drugs allows us to take them to private schools for quality education.	Affordable care Financial protection Quality education	Relevance/Impact	Affordable care:Financial protection:Quality education
158	That goes hand in hand with the impact. Lets say that there are plans to donate their equipment to the county governmentas well as as plans to wok with ZamZAm even after the end of the project. The community will continue enjoying the benefits of the project even after the project ends.	Continuity of diagnostic care Sustainability	Relevance/Sustainability	Continuity of diagnostic care:Sustainability
184	Even the machines, the national TB program will take over the machines an d countinue serving through the county government	Continuity of diagnostic care Collaboration for sustainabilty	Relevance/Sustainability	Continuity of diagnostic care:Collaboration for sustainabilty
197	want this project to continue and go on as long as possible. It has done a good job. I have seen a lot of changes brought about by this project. And those changes will stay with us for long.	Relevance Sustainability	Relevance/Sustainability	Relevance:Sustainability
235	So this was service to humanity and you can see that most of the people who were engaged, they were really willing to serve so even if lets say for example World Friends maybe their project comes to an end today, still the foundation that they have laid will still progress.	Relevance Sustainability	Relevance/Sustainability	Relevance:Sustainability
216	We are going to…we’ll continue testing people for TB at a fee, a small fee.	Financial Sustainability	Sustainability	Financial Sustainability
490	fact that we get this services through mobile clinics on rare occasions	Intermitency of care- Mobile Sustainability	Sustainability	Intermitency of care- Mobile:Sustainability
189	Even the communities were involved	Community involvement Sustainability	Sustainability	Community involvement :Sustainability
199	No it hasn't stopped there. This is a continuing project. Everybody was involved at every stage.	Community involvement Sustainability	Sustainability	Community involvement :Sustainability
262	By the time they came here, they called everyone first for all to be involved. There was a meeting that was done where they said they are working under a TB program and that they would like to work with the community in doing outreaches.	Community involvement Community Ownership Sustainability	Sustainability	Community involvement :Community Ownership:Sustainability
263	So when they came like that they were recorgnised in the community and nowadays when they enter the community no one asks who they are because they know that they are from World Friends and that they have come to do their work.	Community involvement Community Ownership Sustainability	Sustainability	Community involvement :Community Ownership:Sustainability
293	I think, for the participation of everyone, it has been inclusive because we’ve been having discussions with the project lead on how best we can do the project activities to success.	Community involvement Community Ownership Sustainability	Sustainability	Community involvement :Community Ownership:Sustainability
482	project has wored hand in hand with the existing leadership of the region and there are no conflicts worth mentioning	Leadership involvement Sustainability	Sustainability	Leadership involvement:Sustainability
508	leadership of this region is also aware of their presence and they have always ensured the environment is well preserved and taken care of.	Leadership involvement Sustainability	Sustainability	Leadership involvement:Sustainability
531	leadership of this region is also aware that this project is doing an amazing job and they are in full support.	Leadership involvement Sustainability	Sustainability	Leadership involvement:Sustainability
225	The reason why I wouldn’t give it 5, you know we have experienced challenges here and there and especially if you can recall they came on board especially during the covid era and you know we had a lot of challenges with covid and bearing in mind covid was something new but despite the obstacle, they still managed to do something that is constructive and something that we really appreciate.	Covid Disruption of care Resilience Sustainability	Sustainability	Covid:Disruption of care:Resilience:Sustainability
213	It did respect the cultural ways of the people especially the areas where we would call now the Maasai land, the women we would go with the female medical practitioners because I’m sure there are some people in the interior Maasai land, a woman is supposed to be attended to by a woman and now culturally,	Respect for culture Sustainability	Sustainability	Respect for culture:Sustainability
238	that bearing in mind in Kajiado the most dominant are the Maasais and they really considered that and they ensured that some of their staffs are people from the region whereby they will be able to shed more light according to the culture of the dwellers and the residents so that they can ensure that they preserve the cultures and also to ensure that they don’t go contrary to what maybe the reside…	Respect for culture Sustainability	Sustainability	Respect for culture:Sustainability
290	I think yes it respected because before implementation of the activities, there’s the sensitization of the community and they would share their culture and I think it has respected it.	Respect for culture Sustainability	Sustainability	Respect for culture:Sustainability
414	incase we go to the site and find someone who is postive they are given something small, money, t-shirts and airtime	Health worker motivation	Sustainability	Health worker motivation
83	In private facilities, before you know that a patient has TB they have to first pay consultation because they cannot just say that they are coming to be tested for TB and after that everything is now free	Cost implications in private facilities	Sustainability	Cost implications in private facilities
6	What happened in private facilities is that before getting screened for TB you are charged for consultation.	Consultation fees Cost implications in private facilities	Sustainability	Consultation fees:Cost implications in private facilities
24	On the other aspect, its a little bit more difficult on the financial side but thats because people manage businessand at the end of the day they also have to match ttheir accounts.	Cost implications in private facilities Sustainability	Sustainability	Cost implications in private facilities:Sustainability
38	so we gave a little bit of incentive to maybe support that part of their job hoping that in the future they will continue the activities once it has been cemented into their routine	Financial support to CHV	Sustainability	Financial support to CHV
117	If CHW were given more incentives we would have done more. CHWs are volunteers, if they were given more they would have done more.	Financial support to CHV	Sustainability	Financial support to CHV
110	From the word go everyone was involved. and from the word go health workers, civil authorities, CHW through training and workshops. where reprsentatives would come and word would reach everybody	Multi-sector involvment	Sustainability	Multi-sector involvment
199	No it hasn't stopped there. This is a continuing project. Everybody was involved at every stage.	All sectoral involvement Equal treatment	Sustainability	All sectoral involvement:Equal treatment
293	I think, for the participation of everyone, it has been inclusive because we’ve been having discussions with the project lead on how best we can do the project activities to success.	Multi-sector involvment	Sustainability	Multi-sector involvment
377	they were involved in every step,from introdution to evaluation to implementation	Multi-sector involvment	Sustainability	Multi-sector involvment
167	I also think that the level of resources they had was a challenge because we had put in a lot of suggestions but there were financial constaints in the project	Fnancial constraint	Sustainability	Fnancial constraint
133	What is there is inadequate human resource	Insuffient health workers	Sustainability	Insuffient health workers
58	Rethink the involvement of the traditional healers. because at first when we were drafting the project, our knowledge was not as correct as it is now, we thought that traditional healers were like doctors and could heal all kind of dieseases but then we understood that there was a traditional healer for cough, for stomach, one for headache; with this knowledge we eould have involved them a little…	Traditional medicine Traditional healers engagement	Sustainability	Traditional medicine:Traditional healers engagement
105	so having empowered the CHW and traditional healer, although not many came as we had expected. Those who came really took it positively.	CHV empoweremnt Traditional healers engagement	Sustainability	CHV empoweremnt:Traditional healers engagement
226	And when I’m speaking about the informal, they were also engaging even the traditional healers, bearing in mind Kajiado, we have a percentage whereby people also do seek services from the traditional healers and herbalists.	Traditional medicine Traditional healers engagement	Sustainability	Traditional medicine:Traditional healers engagement
227	they also provide knowledge by providing the health talk and also by engaging them in their meetings like I can remember there was a time we had some herbalist from Kajiado West and also they also give their opinion and at the end of it all you see that the program is really concerned and it is very general to all.	Traditional medicine Traditional healers engagement	Sustainability	Traditional medicine:Traditional healers engagement
48	However we tried to be close to the important community leaders so we approach them and we count on them to do mobilization and help us to be welcomed in communities.	Leadership involvement	Sustainability	Leadership involvement
51	For communities what I'd say was very successful was sensitizing mobilizing leaders because then they improved the participation in the community.	Leadership involvement Community participation	Sustainability	Leadership involvement:Community participation
214	his is what we do, so we would prepare them, we talk to the chief because now culturally we are supposed to go the leaders before we go to the others so we would go to the chief and you know the village elders and what have you and talk to them prior	Respect culture Community participation Leadership involvement	Sustainability	Respect culture:Community participation:Leadership involvement
258	Yes local leaders were involved. For them to get into the community, they must have passed through the local leaders and doctors, sat down and outlined the activities they intended to do and how they intend to do them	Leadership involvement	Sustainability	Leadership involvement
307	The chief must be involved and he has also been informed that this project is running here	Leadership involvement	Sustainability	Leadership involvement
331	At the very beggining when the project was being implemented its the chief who went round informing people, therefore leaders have been involved.	Leadership involvement Community engagement	Sustainability	Leadership involvement:Community engagement
340	Leaders have been involved and the village elders are aware that this project is ongoing	Leadership involvement	Sustainability	Leadership involvement
44	However the staff have been trained on TB, sample collection and how to deal with TB patients so all the activities that we do that are supported by the government will continue: that is tests and the treatment	Improved capacity for healthcare workers Sustainabilty Continuity of government supported services	Sustainability	Improved capacity for healthcare workers:Sustainabilty:Continuity of government supported services
454	they are working well with the current leadership. We just need to talk with our community health volunters so that they can create that awareness because it is still low	Leadership involvement Low awareness of the project	Sustainability	Leadership involvement:Low awareness of the project
27	Here in Kajiado we avoid monetary incentive. We have an incentive for the people who are found positive and also monetary incentives are kept for the CHV.	Non monetary incentives Sustainabilty Monetary incentives for CHVs	Sustainability	Non monetary incentives:Sustainabilty:Monetary incentives for CHVs
40	We tried to avoid giving money because that did badly in the HIPS project	Non monetary incentives Sustainabilty	Sustainability	Non monetary incentives:Sustainabilty
584	project is also working towards supporting the existing leadership who are also creating more awareness about TB	Leadership involvement	Sustainability	Leadership involvement
11	Even though in rural areas Maasai have alot of stigma about health services still they come and they get screened	Culture Stigma Sustainability Project acceptance	Sustainability	Culture:Stigma:Sustainability:Project acceptance
463	I would recommend that this facility we have here be completed and the ATI-TB team be allowed to operate from here	Permanent station for service delivery Intermitency of care	Sustainability	Permanent station for service delivery:Intermitency of care
491	we would recommend that this inactive health facilities in Kajiado be furnished and the ATI-TB team be allowed to operate in here.	Permanent station for service delivery Intermitency of care	Sustainability	Permanent station for service delivery:Intermitency of care
515	enough healthworkers eb employed in our local dispensaries so that they help in creating awareness about TB	Increase number of healthcare workers	Sustainability	Increase number of healthcare workers
539	I would recommend that this project be undertaken all year round and not only for one month in ayear as it has been designed	Permanent station for service delivery Intermitency of care	Sustainability	Permanent station for service delivery:Intermitency of care
312	.The project delivered care and services that respected our values and in my own opinion this project services have been the best compared to any other	Respected patient values	Sustainability	Respected patient values
336	We are well respected as individuals, as well as a community.	Respected patient values Respect for culture	Sustainability	Respected patient values:Respect for culture
361	it has respected the values and concerns of the community.	Respect for culture	Sustainability	Respect for culture
442	as a TB patient i was given the care and services that respected my concerns by the doctors that handled me through out the entire process	Respected patient values	Sustainability	Respected patient values:
520	Patient are given the chance to explain themselves to the healthcare workers and in that course their values are being respected	Respected patient values	Sustainability	Respected patient values:
481	This project has also respected the socio-cultural liberty of the community and has always endeavoured to unite the community and not bring any form of divisions an differences	Respect for culture	Sustainability	Respect for culture
583	this project also is one that appreciates nd respects our diversity and cultural beliefs	Respect for culture	Sustainability	Respect for culture
400	the project has not affected or ffected the culture of this community	Respect for culture	Sustainability	Respect for culture
188	Everyone was involved. Even the government stakeholders were involved at every stage	Multi-sectoral engagement	Sustainability	Multi-sectoral engagement
259	Let me put it like this, by the time they came here, as I had said earlier they sought the leaders and doctors first to lay down their plans like entering homes and doing screening, doing outreaches and all the stakeholders were served in an equitable way especially those who were affected most by TB	Multi-sectoral engagement	Sustainability	Multi-sectoral engagement
375	Politically you have involved stakeholders who came to the facilty coz they were told what was going to happen and about the tb.	Multi-sectoral engagement	Sustainability	Multi-sectoral engagement
206	How our needs have been met? Well, I’d say first communication has been made very easy. We are able to communicate to the administrators and the directors very well. So it has made the project smooth. The running of the project has become very smooth because of the communication.	Communication between stakeholders	Sustainability	Communication between stakeholders
219	It was a teamwork. We worked together as a whole team, the partners, the donors, everything went smoothly. Everyone was involved, actively involved.	Multi-sectoral engagement	Sustainability	Multi-sectoral engagement
277	I think we’ve been having collaborations with health partners and regarding how to screen and also to identify these cases. So the collaboration with the partners we have in the county with World Friends I think it has been good and through that they have been able to attain their targets.	Collaboration - active case finding Strategic partnerships	Sustainability	Collaboration - active case finding:Strategic partnerships
281	But, for the support you’ve given to a few facilities, I think it is commendable. The support of the GeneXpert, the support of the biosafety cabinets, I think it is commendable.	Strategic partnerships	Sustainability	Strategic partnerships:
288	ue to the collaboration from the national program an also from the county, I think the sustainability due to that collaboration it will be still.	Collaboration Sustainability	Sustainability	Collaboration:Sustainability
294	good collaborations that we are having with the county and other facilities so that once our commodities are over or there’s a shortage of them, we can be able to borrow from each other.	Sharing commodities Collaboration	Sustainability	Sharing commodities:Collaboration
324	Sometimes they would not have the medicines and they would send me to the government hospitals with a letter which I would present to the pharmacists and I would get the medication .	Accessibility of care Collaboration	Sustainability	Accessibility of care:Collaboration
327	.I saw a lot of collaboration between this project and the government hospitals, for instance there was a time they wrote a letter and sent me to the government hospital, where I was given the medication.	Accessibility of care Collaboration	Sustainability	Accessibility of care:Collaboration
237	so even if for example they are not there, the activity will progress. So they have not pushed us in a situation whereby if they leave, they will have to make us maybe to look for some more cash so that we can be able to sustain some things, no, they have actually applied and implemented the activities which has been on the ground.	Sustainability	Sustainability	Sustainability
288	Due to the collaboration from the national program an also from the county, I think the sustainability due to that collaboration it will be still.	Collaboration Sustainability	Sustainability	Collaboration:Sustainability
52	My rating is because we missed a lot of Men both in the urban and rural communities	Socio-Cultural Sustainability	Sustainability	Socio-Cultural Sustainability
53	These were kind of absent in a big part of the population especially men	Socio-Cultural Sustainability	Sustainability	Socio-Cultural Sustainability
109	The only challenge we experienced especially from the rural side was that not many men seek health services.	Socio-Cultural Sustainability	Sustainability	Socio-Cultural Sustainability
420	world friends have been in partnership with this facility for more than ten years and they have been going to every place within Kajiado so maybe they realised that there are those symptoms of TB and they want to eliminate TB using the available resources	Collaboration Contextual Understanding Sustainability	Sustainability	Collaboration:Contextual Understanding :Sustainability
128	If there was a more parment place to go to like a hospital, it would have been nice. Also should come more frequently	Frequency of service availabilty Permanent healthcare setting Intermitency of care	Sustainability Effectiveness	Frequency of service availabilty:Permanent healthcare setting:Intermitency of care
116	ATI is a pilot project definitely encountered some design challenges. I would say that I wish the project wa given a bigger period. 2 years was too short.	Short implementation period	Sustainability Effectiveness	Short implementation period
344	This project is good because I have received treatment, I was put on medication and I am now well and I have not experienced any problem.	Improved care Sustainability/ Effectiveness	Sustainability/ Effectiveness	Improved care:Sustainability/ Effectiveness
462	one challenge that I can point out is the fact that we get this services through mobile clinics on rare occasions,we would recommend that this inactive health facilities in Kajiado be furnished and the ATI-TB team be allowed to operate in here	Intermitency of care- Mobile Service Unavailability Sustainability/ Efficiency Collaboration with Government	Sustainability/ Efficiency	Intermitency of care- Mobile:Service Unavailability:Sustainability/ Efficiency:Collaboration with Government
514	the dispensaries do not fully operate during the week and sometimes we don’t find healthworkers around	Intermitency of care Inadequate staffing Efficiency/ Sustainability	Sustainability/ Efficiency	Intermitency of care:Inadequate staffing:Efficiency/ Sustainability
75	We also have involved the Civil authority because before we started the project we had to have a training with all the stakeholders and the civil authority gave us a bigger hand because they were part of the project because they are the ones who were communicating to us, if they sense any case they call a CHW and the CHW calls us	Multi-sectoral engagement Collaboration	Sustainability/Coherence	Multi-sectoral engagement:Collaboration
410	has provided us with cartridges for testing TB for free	Strategic partnership	Sustainability/Coherence	Strategic partnership
183	The Impact will last. Because now the countygovernment will now step in and the areas that WF has been doing outreaches, now the county government will now be conducting the same activities in the same areas.	Sustainability Strategic partmership	Sustainability/Coherence	Sustainability:Strategic partmership
409	doing good because they are providing us with the cartridges for free of charge	Free commodities Strategic partnerships	Sustainability/Coherence	Free commodities:Strategic partnerships
386	both the county and national governments have responded well by ensuring we get the cartridges for the screenng	Strategic partneships Availavbility of commodities	Sustainability/Coherence	Strategic partneships:Availavbility of commodities
401	the project has involved and supported the existing governance systems because the county government has always given us the cutleges which have helped us with screening	Strategic partneships Availavbility of commodities	Sustainability/Coherence	Strategic partneships:Availavbility of commodities
110	From the word go everyone was involved. and from the word go health workers, civil authorities, CHW through training and workshops. where reprsentatives would come and word would reach everybody	Multi-sectoral engagement Collaboration	Sustainability/Coherence	Multi-sectoral engagement:Collaboration
113	We came to learn that purchasing things through the government; there were times we went to the government to give us letters like when we were purchasing the GeneXpert machines the government had to back us up so that we get fair prices	Strategic partneships Discounted government purchase	Sustainability/Coherence	Strategic partneships:Discounted government purchase
165	They have been a collaborative aspect where they have worked with the county government where a GeneXpert machine has been placed in a government facility.	Shared diagnostic sites Collabortaion	Sustainability/Coherence	Shared diagnostic sites:Collabortaion
182	May be now like the facility they have used like Zamzam that one it has created a good relationaship between the public sector and the private sector.	Public-private collaboration	Sustainability/Coherence	Public-private collaboration
212	So matters finances I’d say, TB was initially a government funded project, so the government provides for the basics that is the cartridges and the falcon tubes. So the only thing that the donor required to supply was the GeneXpert, biosafety cabinet and now sensitization.	Sustainability Strategic partmership Shared costs	Sustainability/Coherence	Sustainability:Strategic partmership:Shared costs
218	Yeah and we have at least an advantage of the government supplying us with the falcon tubes and also the cartridge	Sustainability Strategic partmership Shared costs	Sustainability/Coherence	Sustainability:Strategic partmership:Shared costs
7	withus providing the services in rural areas going there and being funded by a donor the services are free. So people are more willing to participate.	Project acceptance Rural area intervention	Sustainability/Effectiveness	Project acceptance:Rural area intervention

## Sheet: coherence
theme	codes_in_line	content						codes_in_line	COUNTA of codes_in_line
coherence	Active Case Finding	They alighn because when somebody is positive we usually do active case finding we screen the people around that household						Accessibility of care	1
coherence	Contact Tracing	They alighn because when somebody is positive we usually do active case finding we screen the people around that household						Accessibility to screening services	1
coherence	Complementarity	For example if we are told that there is an hotspot area around where we are conducting our activities we mobilize people them we get them screened. lets say that we compliment the work being done by the partners.						Accessibilty of care	3
coherence	Coherence	For example if we are told that there is an hotspot area around where we are conducting our activities we mobilize people them we get them screened. lets say that we compliment the work being done by the partners.						Active Case Finding	10
coherence	Complementarity	WF will continue to do the linking activities but we will not be doing direct testing.						Adolescent and children inclusion	4
coherence	Improved linkage to care	WF will continue to do the linking activities but we will not be doing direct testing.						Affordable care	2
coherence	Coherence	WF will continue to do the linking activities but we will not be doing direct testing.						Align with government best practice	1
coherence	Complementarity	It had because there are those partners that are doing PMTB alone like Talaku. Since we came in we had to have specific duties so that we dont short change each other. So the partners teamed up and did a good job. Like Talaku had to venture on just following up the positive cases. WF focused more on Active case finding.						Align with government best practices	1
coherence	Collaboration	It had because there are those partners that are doing PMTB alone like Talaku. Since we came in we had to have specific duties so that we dont short change each other. So the partners teamed up and did a good job. Like Talaku had to venture on just following up the positive cases. WF focused more on Active case finding.						Alignment to global Standards	1
coherence	Coherence	It had because there are those partners that are doing PMTB alone like Talaku. Since we came in we had to have specific duties so that we dont short change each other. So the partners teamed up and did a good job. Like Talaku had to venture on just following up the positive cases. WF focused more on Active case finding.						Alignment to global Standards Relevance	2
coherence	Alignment with government best practice	The other part that changed is the government has come up with an initiative that if there is a positive patient in a family the rest of the members are put on treatment for 3 months and the patient continues for 6 months so there is no waiting and saying that we have to interview and see whether that patient is positive to put him on treatment. Initially they used to say that it is only the unde…						Alignment with county goverment priorities	1
coherence	Instant diagnostic services	I think this project when it came it was to bring some aspect of innovative way of trying to fin TB cases and follow up so I will probably say that in the case of active case finding their approach of taking an instant diagnostic service through outreaches was a best practice.						Alignment with government best practice	5
coherence	Active case finding	I think this project when it came it was to bring some aspect of innovative way of trying to fin TB cases and follow up so I will probably say that in the case of active case finding their approach of taking an instant diagnostic service through outreaches was a best practice.						Allignment to national guidelines	1
coherence	Alignment with government best practice	I think this project when it came it was to bring some aspect of innovative way of trying to fin TB cases and follow up so I will probably say that in the case of active case finding their approach of taking an instant diagnostic service through outreaches was a best practice.						Allignment with government best practice	1
coherence	Improved diagnostic care	Also in terms of the commodities especially the Gene Xpert that was actually a best practice.it has taken a GeneXpert to one of the remotest areas that is Kajiado west which has revolutionalized TB care in that area						Availavbility of commodities	2
coherence	Allignment with government best practice	Also in terms of the commodities especially the Gene Xpert that was actually a best practice.it has taken a GeneXpert to one of the remotest areas that is Kajiado west which has revolutionalized TB care in that area						Children and Adolescents Integration	1
coherence	Accessibility to screening services	Also in terms of the commodities especially the Gene Xpert that was actually a best practice.it has taken a GeneXpert to one of the remotest areas that is Kajiado west which has revolutionalized TB care in that area						Coherence	14
coherence	Medical outreache for improved accessibility	One of the priorities of the county government is to conduct outreaches in far places that are far from the facilities that cannot access healthcare services So through their medical amps they have helped meet the priorities of the county government						Collaboration	13
coherence	Alignment with county goverment priorities	One of the priorities of the county government is to conduct outreaches in far places that are far from the facilities that cannot access healthcare services So through their medical amps they have helped meet the priorities of the county government						Collaboration for sustainability	1
coherence	Shared human resource	They are also using our staff/stuff in the diagnosis and treatment. In the use of Gene Xpert, they align						Collabortaion	1
coherence	Alignment with government best practice	They are also using our staff/stuff in the diagnosis and treatment. In the use of Gene Xpert, they align						Community based care	1
coherence	Community based care	It aligns with the health startegy since they have screened in the community whichhas helped us get patoents with tb and since the govt nowadays is community based.						Complementarity	6
coherence	Active case finding	It aligns with the health startegy since they have screened in the community whichhas helped us get patoents with tb and since the govt nowadays is community based.						Contact Tracing	1
coherence	Alignment with government best practice	It aligns with the health startegy since they have screened in the community whichhas helped us get patoents with tb and since the govt nowadays is community based.						Contact tracing and care	1
coherence	Insufficient diagnostic equipment	The biggest boost was the GeneXpert machines because the county ilikua na machines mbili tu.						Continuity of care/ Adherence	1
coherence	Provided GeneXpert machines	The biggest boost was the GeneXpert machines because the county ilikua na machines mbili tu.						Continuity of diagnostic care	1
coherence	Adolescent and children inclusion	Yes, I think they have been part of the project because also when you look at the data, you will see the category of the adolescents and children being part of them and they have been diagnosed and some have been put on treatment						Discounted government purchase	1
coherence	Adolescent and children inclusion	they also attend to other patients hence taking care of the needs of children and adolescents.						Ease of collaboration	1
coherence	Adolescent and children inclusion	The integration of children and addolescents was also a best practice because childhood TB is an area we are struggling, not just as a county but as a country because of the challenges of diagnosis and the requirement of follow-up						Efficient use of human recource	1
coherence	Align with government best practice	The integration of children and addolescents was also a best practice because childhood TB is an area we are struggling, not just as a county but as a country because of the challenges of diagnosis and the requirement of follow-up						Equal treatment	1
coherence	Existing diagnostic challenges	The integration of children and addolescents was also a best practice because childhood TB is an area we are struggling, not just as a county but as a country because of the challenges of diagnosis and the requirement of follow-up						Existing diagnostic challenges	1
coherence	Strategic partnerships	on the other hand, being supported by the public system which with those gaps still works. so for example if we ae missing drugs fro one day or falcon tubes they can easily share with us						Fast diagnosis	3
coherence	Sharing commodities	on the other hand, being supported by the public system which with those gaps still works. so for example if we ae missing drugs fro one day or falcon tubes they can easily share with us						Follow up/ Home visits	5
coherence	Ease of collaboration	private sector is that they are much more responsive to activities, to change of plans and its easy to work with them.						Free commodities	1
coherence	Strategic partnerships	We have been reffering samples to them and they are doing for us						Gene Xpert	5
coherence	Public-private partnerships	It was a very interesting experiment because our partner is a private facility while all the other stakeholders are public. It was also interesting because then in our relationship we face different situation but then in the end having a mediator in between it works very well						GeneXpert	1
coherence	Collaboration	Specifically, like my office, we have always been working to bring the partners together						Impact	1
coherence	Collaboration	I think working collaboratively as partners who are focusing on that field I think it has done fairly well, but I think there is room for improvement in future. We know each partner has their own achievement, different donors, different reportings also different objectives Probably while serving the same community, probably even the same clients. So yeah, so our collaborative aspect is always goo…						Improve diagnosis	2
coherence	Sharing commodities	On the materials, I think they have efficiently used them and we do also appreciate thet sometimes on the government side we usually lack the catridges but they have never denied us when ours were out of stock						Improved Awareness	2
coherence	Strategic partnerships	On the materials, I think they have efficiently used them and we do also appreciate thet sometimes on the government side we usually lack the catridges but they have never denied us when ours were out of stock						Improved Care	1
coherence	Alignment to global Standards Relevance	we observe all protocols when we are dealing with TB sensitive cases;they wear masks, they use sanitizers and the results are given to the individual. I would say it does						Improved diagnostic capacity	2
coherence	Coherence	we observe all protocols when we are dealing with TB sensitive cases;they wear masks, they use sanitizers and the results are given to the individual. I would say it does						Improved diagnostic care	1
coherence	Alignment to global Standards Relevance	We are also applying during our screening the Who checklist. We use those tools and are aligned to them.						Improved linkage to care	2
coherence	Coherence	We are also applying during our screening the Who checklist. We use those tools and are aligned to them.						Improved Nutrition	1
coherence	Improved Awareness	Through the sensitizations which have been done through the county to the staffs of the World Friends, I think they’ve been able to follow the WHO standard in terms of screening, in terms of doing targeted mobile clinics						Increased awareness	1
coherence	Alignment to global Standards	Through the sensitizations which have been done through the county to the staffs of the World Friends, I think they’ve been able to follow the WHO standard in terms of screening, in terms of doing targeted mobile clinics						Increased number of positive cases	1
coherence	Relevance	Through the sensitizations which have been done through the county to the staffs of the World Friends, I think they’ve been able to follow the WHO standard in terms of screening, in terms of doing targeted mobile clinics						Instant diagnostic services	1
coherence	Coherence	Through the sensitizations which have been done through the county to the staffs of the World Friends, I think they’ve been able to follow the WHO standard in terms of screening, in terms of doing targeted mobile clinics						Insufficient diagnostic equipment	1
coherence	Gene Xpert	screening isdone by taking the sputum and then its tested on the GeneXpert machine						Integrated with other services	1
coherence	Strategic partnerships	good relationship that exists between the private and public mix whereby if the patient is suspected to have TB from a private facility,they are sent to public facilities because i am the only person in kajiado west dealing with the GeneXpert machine here						Leaveraging existing health professional	1
coherence	Limited diagnostic capacity	good relationship that exists between the private and public mix whereby if the patient is suspected to have TB from a private facility,they are sent to public facilities because i am the only person in kajiado west dealing with the GeneXpert machine here						Limited diagnostic capacity	1
coherence	Collaboration	We also use the GeneXpert machine to test.They work the public sectors because is not only in private because when you go to other counties public hospitals you will find a GeneXper machinet there and its not only for private facilites						Linkage of care	1
coherence	Gene Xpert	We also use the GeneXpert machine to test.They work the public sectors because is not only in private because when you go to other counties public hospitals you will find a GeneXper machinet there and its not only for private facilites						Medical outreache for improved accessibility	1
coherence	Coherence	We also use the GeneXpert machine to test.They work the public sectors because is not only in private because when you go to other counties public hospitals you will find a GeneXper machinet there and its not only for private facilites						Multi-sectoral engagement	2
coherence	Active Case Finding	In active case finding: they align because if we get a positive case definately tutafanya active case finding. Mainly hio kazi ilikua nia CHWs na link facilities. Tukipata case tunahandover to the CHv and the link facility to do an active case finding						Nutritional support	1
coherence	Linkage of care	In active case finding: they align because if we get a positive case definately tutafanya active case finding. Mainly hio kazi ilikua nia CHWs na link facilities. Tukipata case tunahandover to the CHv and the link facility to do an active case finding						Patient centered care	10
coherence	Prevention	my children and husband were given drugs to prevent them from contracting TB						Patient follow-up	1
coherence	Contact tracing and care	my children and husband were given drugs to prevent them from contracting TB						Positive treatment outcomes	1
coherence	Children and Adolescents Integration	The integration of children and addolescents was also a best practice because childhood TB is an area we are struggling, not just as a county but as a country because of the challenges of diagnosis and the requirement of follow-up						Prevention	1
coherence	Alignment with government best practice	The integration of children and addolescents was also a best practice because childhood TB is an area we are struggling, not just as a county but as a country because of the challenges of diagnosis and the requirement of follow-up						Proactive treatment	1
coherence	Collaboration	services have always alowed a healthy partnership with the public and private sector because they use this facilities to offer their services to members of the public						Provided GeneXpert machines	1
coherence	Coherence	services have always alowed a healthy partnership with the public and private sector because they use this facilities to offer their services to members of the public						Public-private collaboration	1
coherence	Sustainability	services have always alowed a healthy partnership with the public and private sector because they use this facilities to offer their services to members of the public						Public-private partnerships	1
coherence	Collaboration	they have also collaborated well with public hospitals to facilitate better healthcare services						Reducing Stigma	1
coherence	Coherence	they have also collaborated well with public hospitals to facilitate better healthcare services						Relevance	7
coherence	Sustainability	they have also collaborated well with public hospitals to facilitate better healthcare services						School screening	1
coherence	Collaboration	This project has always worked hand in hand with both the private and public mix to eradicate TB.						Service integration	1
coherence	Coherence	This project has always worked hand in hand with both the private and public mix to eradicate TB.						Shared costs	2
coherence	Sustainability	This project has always worked hand in hand with both the private and public mix to eradicate TB.						Shared diagnostic sites	1
coherence	Collaboration	there was a time i was not abele to get medicine at a private facility and i was refered to a public facility where i got the drug						Shared human resource	1
coherence	Coherence	there was a time i was not abele to get medicine at a private facility and i was refered to a public facility where i got the drug						Sharing commodities	2
coherence	Sustainability	there was a time i was not abele to get medicine at a private facility and i was refered to a public facility where i got the drug						Strategic partmership	3
coherence	Active Case Finding	For the county government imesaidia juu tuliingia mashinani na ukiangalia zile cases tumepata positive mingi ni huko mashinani and we reached the unreachable						Strategic partnership	1
coherence	Accessibilty of care	For the county government imesaidia juu tuliingia mashinani na ukiangalia zile cases tumepata positive mingi ni huko mashinani and we reached the unreachable						Strategic partnerships	6
coherence	Active Case Finding	So we could go very far to do screening and testing on site which was beneficial to the communities. It relieved them of coming from rural to the urban to get healthcare and that eased expediture on transport.						Strategic partneships	3
coherence	Affordable care	So we could go very far to do screening and testing on site which was beneficial to the communities. It relieved them of coming from rural to the urban to get healthcare and that eased expediture on transport.						Sustainability	8
coherence	Accessibilty of care	So we could go very far to do screening and testing on site which was beneficial to the communities. It relieved them of coming from rural to the urban to get healthcare and that eased expediture on transport.						Grand Total	175
coherence	Leaveraging existing health professional	, they have been overriding especially staffs who were in other organizations for example I am a CTFC, TB coordinator and you find that I am employed by the Kajiado county government and still the program World Friends will still rely on me without paying me an extra maybe putting me on salary so that I can be able to
coherence	Collaboration	, they have been overriding especially staffs who were in other organizations for example I am a CTFC, TB coordinator and you find that I am employed by the Kajiado county government and still the program World Friends will still rely on me without paying me an extra maybe putting me on salary so that I can be able to
coherence	Efficient use of human recource	, they have been overriding especially staffs who were in other organizations for example I am a CTFC, TB coordinator and you find that I am employed by the Kajiado county government and still the program World Friends will still rely on me without paying me an extra maybe putting me on salary so that I can be able to
coherence	Gene Xpert	screening is done using the GeneXpert technology that is fast and efficient
coherence	Fast diagnosis	screening is done using the GeneXpert technology that is fast and efficient
coherence	Gene Xpert	GeneXpert machine has also made sure we receive results of the screening as fast as possible
coherence	Fast diagnosis	GeneXpert machine has also made sure we receive results of the screening as fast as possible
coherence	Gene Xpert	There is the GeneXpert machine that ensures you receive the results of the test in the shortest time possible
coherence	Fast diagnosis	There is the GeneXpert machine that ensures you receive the results of the test in the shortest time possible
coherence	Collaboration for sustainability	they have partned with public facilities and they agreed that they will leave us with one GeneXpert machine and the county government has also been supplying cartridges for free they also supply the same to private facilities so i think the benefits of the project will not end
coherence	Continuity of diagnostic care	There is this support you gave in the form of GeneXpert machine and even after you are gone, the machine will still be serving the whole community In Kajiado West and that is sustainability.
coherence	Improved diagnostic capacity	technology only takes less than two hours to give the results of the sputum being tested
coherence	Continuity of care/ Adherence	I have access to the TB drugs for the whole six months with close supervision to ensure I don’t stop taking them
coherence	Accessibilty of care	I have access to the TB drugs for the whole six months with close supervision to ensure I don’t stop taking them
coherence	Patient centered care	I have access to the TB drugs for the whole six months with close supervision to ensure I don’t stop taking them
coherence	Accessibility of care	we are being given better care services together with bettter drugs. This has gone a long wayb to better the education of our children
coherence	Patient centered care	we are being given better care services together with bettter drugs. This has gone a long wayb to better the education of our children
coherence	Patient centered care	So they are introduced to the service and they are treated with the respect attention they deserve.The main goal is TB screening and sensitization but may be the patient at the centre is generally viewed and treated accordingly
coherence	Increased awareness	So they are introduced to the service and they are treated with the respect attention they deserve.The main goal is TB screening and sensitization but may be the patient at the centre is generally viewed and treated accordingly
coherence	Complementarity	The increase of the link sites were an action of the county government but you see county government get orders from the national government
coherence	Improved linkage to care	The increase of the link sites were an action of the county government but you see county government get orders from the national government
coherence	Coherence	The increase of the link sites were an action of the county government but you see county government get orders from the national government
coherence	Improved awareness	Active case finding works well becasue of sensitization and healh talks
coherence	Active case finding	Active case finding works well becasue of sensitization and healh talks
coherence	Adolescent and children inclusion	There is no discrimination, you will even find, school going children coming to the clinic to get treatment and still go back to school.
coherence	School screening	There is no discrimination, you will even find, school going children coming to the clinic to get treatment and still go back to school.
coherence	Equal treatment	There is no discrimination, you will even find, school going children coming to the clinic to get treatment and still go back to school.
coherence	Improved diagnostic capacity	I think it has increased the diagnostic sites since the word friends they’ve been supported to have extra machines. Now that adds up to the national government that they are able to notify more cases and then through the community. So it has been a plus to the government in that they’ve increased their diagnostic sites.
coherence	Align with government best practices	I think it has increased the diagnostic sites since the word friends they’ve been supported to have extra machines. Now that adds up to the national government that they are able to notify more cases and then through the community. So it has been a plus to the government in that they’ve increased their diagnostic sites.
coherence	Increased number of positive cases	this helped the county to improve the number of screenings and tests performed
coherence	Strategic partnerships	this helped the county to improve the number of screenings and tests performed
coherence	Improved Care	sometimes after the sample is taken or after the clinician tests it and the patient is suspected then the sputum is taken to the lab for diagnosis using the GeneXpert machine and after the technology is used to test we get the results which may either be positive or negative then we return this results to the clinician so that the patient can begin the dose
coherence	GeneXpert	sometimes after the sample is taken or after the clinician tests it and the patient is suspected then the sputum is taken to the lab for diagnosis using the GeneXpert machine and after the technology is used to test we get the results which may either be positive or negative then we return this results to the clinician so that the patient can begin the dose
coherence	Coherence	sometimes after the sample is taken or after the clinician tests it and the patient is suspected then the sputum is taken to the lab for diagnosis using the GeneXpert machine and after the technology is used to test we get the results which may either be positive or negative then we return this results to the clinician so that the patient can begin the dose
coherence	Impact	I rate it as 4 because rarely did WF go somewhere and test for TB alone. W intergrated other services as well to reduce the stigma.
coherence	Reducing Stigma	I rate it as 4 because rarely did WF go somewhere and test for TB alone. W intergrated other services as well to reduce the stigma.
coherence	Service integration	I rate it as 4 because rarely did WF go somewhere and test for TB alone. W intergrated other services as well to reduce the stigma.
coherence	Integrated with other services	Apart from receiving TB treatment my children have have received treatment in other areas
coherence	Active case finding	Yeah, so now this project is also in line with national strategic plan where by we aim at getting of cases, diagnosing of TB, getting more patients on treatment as much as possible, reaching to the communityto ensure we get the missed TB in the community
coherence	Improve diagnosis	Yeah, so now this project is also in line with national strategic plan where by we aim at getting of cases, diagnosing of TB, getting more patients on treatment as much as possible, reaching to the communityto ensure we get the missed TB in the community
coherence	Relevance	Yeah, so now this project is also in line with national strategic plan where by we aim at getting of cases, diagnosing of TB, getting more patients on treatment as much as possible, reaching to the communityto ensure we get the missed TB in the community
coherence	Collaboration	During the initial stages the government gave us hot spot areas and we had specific people from the hotspot areas that we communicated with so that they would gather the peple and on the day they want us to go they would do the mobilization and first screening, then when we go we do a thorough screening and testing
coherence	Relevance	During the initial stages the government gave us hot spot areas and we had specific people from the hotspot areas that we communicated with so that they would gather the peple and on the day they want us to go they would do the mobilization and first screening, then when we go we do a thorough screening and testing
coherence	Complementarity	During the initial stages the government gave us hot spot areas and we had specific people from the hotspot areas that we communicated with so that they would gather the peple and on the day they want us to go they would do the mobilization and first screening, then when we go we do a thorough screening and testing
coherence	Sustainability	During the initial stages the government gave us hot spot areas and we had specific people from the hotspot areas that we communicated with so that they would gather the peple and on the day they want us to go they would do the mobilization and first screening, then when we go we do a thorough screening and testing
coherence	Collaboration	Also in the National strategic plan for TB, policy issues of collaboration in terms of the TB fight.
coherence	Relevance	Also in the National strategic plan for TB, policy issues of collaboration in terms of the TB fight.
coherence	Active case finding	Now when we come to the county government as well, the TB program is also designed in such a way that we intensify case finding at Community level and facility level through various strategies. We also work with partners in this fight with TB. We try to improve diagnostic services for TB in the county as wellas direct patient support and institutional support. So basically, the projects is also r…
coherence	Improve diagnosis	Now when we come to the county government as well, the TB program is also designed in such a way that we intensify case finding at Community level and facility level through various strategies. We also work with partners in this fight with TB. We try to improve diagnostic services for TB in the county as wellas direct patient support and institutional support. So basically, the projects is also r…
coherence	Relevance	Now when we come to the county government as well, the TB program is also designed in such a way that we intensify case finding at Community level and facility level through various strategies. We also work with partners in this fight with TB. We try to improve diagnostic services for TB in the county as wellas direct patient support and institutional support. So basically, the projects is also r…
coherence	Complementarity	So matters finances I’d say, TB was initially a government funded project, so the government provides for the basics that is the cartridges and the falcon tubes. So the only thing that the donor required to supply was the GeneXpert, biosafety cabinet and now sensitization.
coherence	Relevance	So matters finances I’d say, TB was initially a government funded project, so the government provides for the basics that is the cartridges and the falcon tubes. So the only thing that the donor required to supply was the GeneXpert, biosafety cabinet and now sensitization.
coherence	Relevance	Yes because they are using the same guidelines from the National TB program and also we are following the principles
coherence	Allignment to national guidelines	Yes because they are using the same guidelines from the National TB program and also we are following the principles
coherence	Coherence	Yes because they are using the same guidelines from the National TB program and also we are following the principles
coherence	Patient centered care	I felt that there is no need to move from where I was taking the drugs. Their services were also good and they used to follow up.
coherence	Follow up/ Home visits	I felt that there is no need to move from where I was taking the drugs. Their services were also good and they used to follow up.
coherence	Patient centered care	I don't see any problem with them. Becasue I had gone through it and they supported me. The karen people used to llok for me, give me transport.
coherence	Follow up/ Home visits	I don't see any problem with them. Becasue I had gone through it and they supported me. The karen people used to llok for me, give me transport.
coherence	Patient centered care	Especially. The support the support that comes with the treatment. You know that motivate patients even to take treatment. You know taking TB treatment is not easy and adherence as well
coherence	Patient centered care	So you know the GeneXpert machine is good because when they took my sputum sample, they tested it and even now they have treated me well
coherence	Patient centered care	I have even recovered. Everything is okay. They supported me so much until I had fully recovered.
coherence	Positive treatment outcomes	I have even recovered. Everything is okay. They supported me so much until I had fully recovered.
coherence	Active case finding	At the end of the day they also do the home visits, when they do the home visit in a company of CHV, they do the screening and also after the screening they also refer the clients to the facility so that they can be able to initiate TPT
coherence	Follow up/ Home visits	At the end of the day they also do the home visits, when they do the home visit in a company of CHV, they do the screening and also after the screening they also refer the clients to the facility so that they can be able to initiate TPT
coherence	Follow up/ Home visits	they also do the follow up to ensure that the clients are taking their medication and also whenever there is a challenge they also chip in so that they can be able to do the tracing of the treatment interrupter and also on top of it all also provide a package where by it helps the client and motivates the client.
coherence	Proactive treatment	they also do the follow up to ensure that the clients are taking their medication and also whenever there is a challenge they also chip in so that they can be able to do the tracing of the treatment interrupter and also on top of it all also provide a package where by it helps the client and motivates the client.
coherence	Nutritional support	they also do the follow up to ensure that the clients are taking their medication and also whenever there is a challenge they also chip in so that they can be able to do the tracing of the treatment interrupter and also on top of it all also provide a package where by it helps the client and motivates the client.
coherence	Patient centered care	The patients appreciate the sense of respect they are accorded, you would often here them say that 'this is my doctor' when they come for treatment and they are really happy
coherence	Improved Nutrition	mostly they are aware that we do TB test its free of charge incase a patient becomes postive we usually provide food for that patient for six months as they are under medication and we always do follow ups for that patient
coherence	Affordable care	mostly they are aware that we do TB test its free of charge incase a patient becomes postive we usually provide food for that patient for six months as they are under medication and we always do follow ups for that patient
coherence	Patient follow-up	mostly they are aware that we do TB test its free of charge incase a patient becomes postive we usually provide food for that patient for six months as they are under medication and we always do follow ups for that patient
coherence	Patient centered care	I received better services because the doctors used to pay me a visit once in a while and at times they would make phone calls to check up on me
coherence	Follow up/ Home visits	I received better services because the doctors used to pay me a visit once in a while and at times they would make phone calls to check up on me
coherence	Multi-sectoral engagement	We also have involved the Civil authority because before we started the project we had to have a training with all the stakeholders and the civil authority gave us a bigger hand because they were part of the project because they are the ones who were communicating to us, if they sense any case they call a CHW and the CHW calls us
coherence	Collaboration	We also have involved the Civil authority because before we started the project we had to have a training with all the stakeholders and the civil authority gave us a bigger hand because they were part of the project because they are the ones who were communicating to us, if they sense any case they call a CHW and the CHW calls us
coherence	Strategic partnership	has provided us with cartridges for testing TB for free
coherence	Sustainability	The Impact will last. Because now the countygovernment will now step in and the areas that WF has been doing outreaches, now the county government will now be conducting the same activities in the same areas.
coherence	Strategic partmership	The Impact will last. Because now the countygovernment will now step in and the areas that WF has been doing outreaches, now the county government will now be conducting the same activities in the same areas.
coherence	Free commodities	doing good because they are providing us with the cartridges for free of charge
coherence	Strategic partnerships	doing good because they are providing us with the cartridges for free of charge
coherence	Strategic partneships	both the county and national governments have responded well by ensuring we get the cartridges for the screenng
coherence	Availavbility of commodities	both the county and national governments have responded well by ensuring we get the cartridges for the screenng
coherence	Strategic partneships	the project has involved and supported the existing governance systems because the county government has always given us the cutleges which have helped us with screening
coherence	Availavbility of commodities	the project has involved and supported the existing governance systems because the county government has always given us the cutleges which have helped us with screening
coherence	Multi-sectoral engagement	From the word go everyone was involved. and from the word go health workers, civil authorities, CHW through training and workshops. where reprsentatives would come and word would reach everybody
coherence	Collaboration	From the word go everyone was involved. and from the word go health workers, civil authorities, CHW through training and workshops. where reprsentatives would come and word would reach everybody
coherence	Strategic partneships	We came to learn that purchasing things through the government; there were times we went to the government to give us letters like when we were purchasing the GeneXpert machines the government had to back us up so that we get fair prices
coherence	Discounted government purchase	We came to learn that purchasing things through the government; there were times we went to the government to give us letters like when we were purchasing the GeneXpert machines the government had to back us up so that we get fair prices
coherence	Shared diagnostic sites	They have been a collaborative aspect where they have worked with the county government where a GeneXpert machine has been placed in a government facility.
coherence	Collabortaion	They have been a collaborative aspect where they have worked with the county government where a GeneXpert machine has been placed in a government facility.
coherence	Public-private collaboration	May be now like the facility they have used like Zamzam that one it has created a good relationaship between the public sector and the private sector.
coherence	Sustainability	So matters finances I’d say, TB was initially a government funded project, so the government provides for the basics that is the cartridges and the falcon tubes. So the only thing that the donor required to supply was the GeneXpert, biosafety cabinet and now sensitization.
coherence	Strategic partmership	So matters finances I’d say, TB was initially a government funded project, so the government provides for the basics that is the cartridges and the falcon tubes. So the only thing that the donor required to supply was the GeneXpert, biosafety cabinet and now sensitization.
coherence	Shared costs	So matters finances I’d say, TB was initially a government funded project, so the government provides for the basics that is the cartridges and the falcon tubes. So the only thing that the donor required to supply was the GeneXpert, biosafety cabinet and now sensitization.
coherence	Sustainability	Yeah and we have at least an advantage of the government supplying us with the falcon tubes and also the cartridge
coherence	Strategic partmership	Yeah and we have at least an advantage of the government supplying us with the falcon tubes and also the cartridge
coherence	Shared costs	Yeah and we have at least an advantage of the government supplying us with the falcon tubes and also the cartridge

## Sheet: sustainability
content	codes	Deductive	codes_in_line	theme				theme	sustainability
good relationship that exists between the private and public mix whereby if the patient is suspected to have TB from a private facility,they are sent to public facilities because i am the only person in kajiado west dealing with the GeneXpert machine here	Strategic partnerships Limited diagnostic capacity	Coherence Sustainability	Strategic partnerships	sustainability
good relationship that exists between the private and public mix whereby if the patient is suspected to have TB from a private facility,they are sent to public facilities because i am the only person in kajiado west dealing with the GeneXpert machine here	Strategic partnerships Limited diagnostic capacity	Coherence Sustainability	Limited diagnostic capacity	sustainability				codes_in_line	COUNTA of codes_in_line
We also use the GeneXpert machine to test.They work the public sectors because is not only in private because when you go to other counties public hospitals you will find a GeneXper machinet there and its not only for private facilites	Collaboration Gene Xpert Coherence	Coherence Sustainability	Collaboration	sustainability				Accessibility of care	4
We also use the GeneXpert machine to test.They work the public sectors because is not only in private because when you go to other counties public hospitals you will find a GeneXper machinet there and its not only for private facilites	Collaboration Gene Xpert Coherence	Coherence Sustainability	Gene Xpert	sustainability				Accessibility to care	1
We also use the GeneXpert machine to test.They work the public sectors because is not only in private because when you go to other counties public hospitals you will find a GeneXper machinet there and its not only for private facilites	Collaboration Gene Xpert Coherence	Coherence Sustainability	Coherence	sustainability				Accessibilty to care	1
services have always alowed a healthy partnership with the public and private sector because they use this facilities to offer their services to members of the public	Collaboration Coherence Sustainability	Coherence/ Sustainability	Collaboration	sustainability				Active case finding	1
services have always alowed a healthy partnership with the public and private sector because they use this facilities to offer their services to members of the public	Collaboration Coherence Sustainability	Coherence/ Sustainability	Coherence	sustainability				All sectoral involvement	1
services have always alowed a healthy partnership with the public and private sector because they use this facilities to offer their services to members of the public	Collaboration Coherence Sustainability	Coherence/ Sustainability	Sustainability	sustainability				Availavbility of commodities	2
they have also collaborated well with public hospitals to facilitate better healthcare services	Collaboration Coherence Sustainability	Coherence/ Sustainability	Collaboration	sustainability				Awareness creation on environment	1
they have also collaborated well with public hospitals to facilitate better healthcare services	Collaboration Coherence Sustainability	Coherence/ Sustainability	Coherence	sustainability				CHV empoweremnt	1
they have also collaborated well with public hospitals to facilitate better healthcare services	Collaboration Coherence Sustainability	Coherence/ Sustainability	Sustainability	sustainability				Coherence	5
This project has always worked hand in hand with both the private and public mix to eradicate TB.	Collaboration Coherence Sustainability	Coherence/ Sustainability	Collaboration	sustainability				Collaboration	13
This project has always worked hand in hand with both the private and public mix to eradicate TB.	Collaboration Coherence Sustainability	Coherence/ Sustainability	Coherence	sustainability				Collaboration - active case finding	1
This project has always worked hand in hand with both the private and public mix to eradicate TB.	Collaboration Coherence Sustainability	Coherence/ Sustainability	Sustainability	sustainability				Collaboration for sustainability	1
there was a time i was not abele to get medicine at a private facility and i was refered to a public facility where i got the drug	Collaboration Coherence Sustainability	Coherence/ Sustainability	Collaboration	sustainability				Collaboration for sustainabilty	1
there was a time i was not abele to get medicine at a private facility and i was refered to a public facility where i got the drug	Collaboration Coherence Sustainability	Coherence/ Sustainability	Coherence	sustainability				Collaboration with Government	1
there was a time i was not abele to get medicine at a private facility and i was refered to a public facility where i got the drug	Collaboration Coherence Sustainability	Coherence/ Sustainability	Sustainability	sustainability				Collabortaion	1
they have partned with public facilities and they agreed that they will leave us with one GeneXpert machine and the county government has also been supplying cartridges for free they also supply the same to private facilities so i think the benefits of the project will not end	Collaboration for sustainability	Coherence/Sustainability	Collaboration for sustainability	sustainability				Communication between stakeholders	1
There is this support you gave in the form of GeneXpert machine and even after you are gone, the machine will still be serving the whole community In Kajiado West and that is sustainability.	Continuity of diagnostic care	Coherence/Sustainability	Continuity of diagnostic care	sustainability				Community empowerement	1
There are some effects that will last. like health education.	Improved awareness	Effectiveness Sustainability	Improved awareness	sustainability				Community empowerment	1
When the patients come they usually find the CHVs who informs them of what is going on, so if anyone has a cough they are sent to the lab for sputum collection. I feel like they involve the community in so many ways.	Active case finding Community involvement	Effectiveness Sustainability	Active case finding	sustainability				Community engagement	3
When the patients come they usually find the CHVs who informs them of what is going on, so if anyone has a cough they are sent to the lab for sputum collection. I feel like they involve the community in so many ways.	Active case finding Community involvement	Effectiveness Sustainability	Community involvement	sustainability				Community involvement	1
Like, you know, it goes even into where the community is. The challenge we are currently facing as a county in th TB program is of course access. Some communities are still deep down inside there, the rural areas, the graphical accessibility, so I think that is the biggest way it has responded to the needs of the Community by going into the community, reaching them there.	Accessibility of care	Effectiveness/ Equity/ Sustainability	Accessibility of care	sustainability				Community involvement	6
Even helping someone move from one point to the other. Going for outreaches to reach the furthest people, you know that has cut transport of moving to facilities.	Accessibility to care Financial Protection	Effectiveness/ Equity/ Sustainability	Accessibility to care	sustainability				Community Ownership	7
Even helping someone move from one point to the other. Going for outreaches to reach the furthest people, you know that has cut transport of moving to facilities.	Accessibility to care Financial Protection	Effectiveness/ Equity/ Sustainability	Financial Protection	sustainability				Community participation	3
Yes because they are getting services closer to tthem	Accessibility of care	Effectiveness/ Equity/ Sustainability	Accessibility of care	sustainability				Community Referrals	1
in the sector of educaton where the chvs areeducated and passes the information to us hence we get to learn.	Improved capacity for healthcare workers Improved Awareness	Effectiveness/ Impact/ Sustainability	Improved capacity for healthcare workers	sustainability				Consultation fees	1
in the sector of educaton where the chvs areeducated and passes the information to us hence we get to learn.	Improved capacity for healthcare workers Improved Awareness	Effectiveness/ Impact/ Sustainability	Improved Awareness	sustainability				Contextual Understanding	1
it is also important to point out that this project has worked well with CHVs who are members of the public to fcilitate excellent srvice delivery.	Community Ownership Sustainability	Effectiveness/ Sustainability	Community Ownership	sustainability				Continuity of diagnostic care	3
it is also important to point out that this project has worked well with CHVs who are members of the public to fcilitate excellent srvice delivery.	Community Ownership Sustainability	Effectiveness/ Sustainability	Sustainability	sustainability				Continuity of government supported services	1
Tradition because we had to involve the traditional healers and other people from the community because you will get a traditional healer telling you they have tried to heal this patient and the patient has gotten worse.	Community involvement Sustainability	Effectiveness/ Sustainability	Community involvement	sustainability				Continuous Learning	1
Tradition because we had to involve the traditional healers and other people from the community because you will get a traditional healer telling you they have tried to heal this patient and the patient has gotten worse.	Community involvement Sustainability	Effectiveness/ Sustainability	Sustainability	sustainability				Cost implications in private facilities	3
We have really benefited because when we have meetings the leaders attend and they are able to pass this information to more people, and therefore I would say that its reaaly good.	Improved awareness Community engagement	Effectiveness/ Sustainability	Improved awareness	sustainability				Covid	1
We have really benefited because when we have meetings the leaders attend and they are able to pass this information to more people, and therefore I would say that its reaaly good.	Improved awareness Community engagement	Effectiveness/ Sustainability	Community engagement	sustainability				Culture	1
On health education, you know teachers teach TB , but with us coming in it opened the eyes of many and they saw that the disease is there. We empowered the teachers and the teachers empowered the children.	Community empowerement Improved awareness	Effectiveness/Impact Sustainability	Community empowerement	sustainability				Cummunity empowerement	1
On health education, you know teachers teach TB , but with us coming in it opened the eyes of many and they saw that the disease is there. We empowered the teachers and the teachers empowered the children.	Community empowerement Improved awareness	Effectiveness/Impact Sustainability	Improved awareness	sustainability				Discounted government purchase	1
The patients have also been trained and educated on how to look out for TB symptoms such as coughing for long periods of time, with fever in the body, so that they can be screened and treated.	Improved awareness - Signs and symptoms	Effectiveness/Impact/ Sustainability	Improved awareness - Signs and symptoms	sustainability				Disruption of care	1
Since you have educated the chvs in the community they will keep on educating the residents about the tb since they are still in the community	Improve capacity for healthcare workers Improved Awareness	Effectiveness/Relevance/ Sustainability	Improve capacity for healthcare workers	sustainability				Efficiency/ Sustainability	1
Since you have educated the chvs in the community they will keep on educating the residents about the tb since they are still in the community	Improve capacity for healthcare workers Improved Awareness	Effectiveness/Relevance/ Sustainability	Improved Awareness	sustainability				Equal treatment	1
The project respected the culture. There was learning, most of the time they would come and enter into the community and homes and request to do the screening and their culture notwithstanding, the residents would agree and they would even be tought on how to live with and prevent the spread of TB	Respect for culture Continuous Learning Sustainability	Effectiveness/Sustainability	Respect for culture	sustainability				Financial Protection	1
The project respected the culture. There was learning, most of the time they would come and enter into the community and homes and request to do the screening and their culture notwithstanding, the residents would agree and they would even be tought on how to live with and prevent the spread of TB	Respect for culture Continuous Learning Sustainability	Effectiveness/Sustainability	Continuous Learning	sustainability				Financial support to CHV	2
The project respected the culture. There was learning, most of the time they would come and enter into the community and homes and request to do the screening and their culture notwithstanding, the residents would agree and they would even be tought on how to live with and prevent the spread of TB	Respect for culture Continuous Learning Sustainability	Effectiveness/Sustainability	Sustainability	sustainability				Financial Sustainability	1
Im also sure that those who have been educated; some champions will also continue after the project. The aspect of education is sustainable	Health education continuity Sustainability	Effectiveness/Sustainability	Health education continuity	sustainability				Fnancial constraint	1
Im also sure that those who have been educated; some champions will also continue after the project. The aspect of education is sustainable	Health education continuity Sustainability	Effectiveness/Sustainability	Sustainability	sustainability				Free commodities	1
Currently we are doing screening. We have asked teachers that if they identify children who are coughing we go there and screen and test those who can produce sputum.	Linkage to testing services Community ownership Accessibilty to care	Effectiveness/Sustainability	Linkage to testing services	sustainability				Frequency of service availabilty	1
Currently we are doing screening. We have asked teachers that if they identify children who are coughing we go there and screen and test those who can produce sputum.	Linkage to testing services Community ownership Accessibilty to care	Effectiveness/Sustainability	Community ownership	sustainability				Gene Xpert	1
Currently we are doing screening. We have asked teachers that if they identify children who are coughing we go there and screen and test those who can produce sputum.	Linkage to testing services Community ownership Accessibilty to care	Effectiveness/Sustainability	Accessibilty to care	sustainability				Health education continuity	1
For communities what I'd say was very successful was sensitizing mobilizing leaders because then they improved the participation in the community.	Imporved awreness Community participation	Effectiveness/Sustainability	Imporved awreness	sustainability				Health worker motivation	1
For communities what I'd say was very successful was sensitizing mobilizing leaders because then they improved the participation in the community.	Imporved awreness Community participation	Effectiveness/Sustainability	Community participation	sustainability				Impact	1
they also provide knowledge by providing the health talk and also by engaging them in their meetings like I can remember there was a time we had some herbalist from Kajiado West and also they also give their opinion and at the end of it all you see that the program is really concerned and it is very general to all.	Community engagement Improved awareness	Effectiveness/Sustainability	Community engagement	sustainability				Imparted knowlwedge	1
they also provide knowledge by providing the health talk and also by engaging them in their meetings like I can remember there was a time we had some herbalist from Kajiado West and also they also give their opinion and at the end of it all you see that the program is really concerned and it is very general to all.	Community engagement Improved awareness	Effectiveness/Sustainability	Improved awareness	sustainability				Imporved awreness	1
there are those who were keen and attentive and benefited from the trainings that we received from World Friends, and there is no one who can take away that from us.	Imparted knowlwedge Lasting awareness	Effectiveness/Sustainability	Imparted knowlwedge	sustainability				Improve capacity for healthcare workers	2
there are those who were keen and attentive and benefited from the trainings that we received from World Friends, and there is no one who can take away that from us.	Imparted knowlwedge Lasting awareness	Effectiveness/Sustainability	Lasting awareness	sustainability				Improved awareness	6
The ones who have been educated have the knowledge with them so it will remain with them.	Lasting awareness	Effectiveness/Sustainability	Lasting awareness	sustainability				Improved awareness - Signs and symptoms	1
Since you have educated the chvs in the community they will keep on educating the residents about the tb since they are still in the community	Community ownership Lasting awareness	Effectiveness/Sustainability	Community ownership	sustainability				Improved capacity for healthcare workers	2
Since you have educated the chvs in the community they will keep on educating the residents about the tb since they are still in the community	Community ownership Lasting awareness	Effectiveness/Sustainability	Lasting awareness	sustainability				Improved care	1
What we tried is that through the involvement of the village elders and the CHVs to get access to the communities without being seen as intruders or outsiders. Also, employing local staff helped	Leadership involvement Sustainability Community empowerment	Impact/Sustainability	Leadership involvement	sustainability				Inadequate staffing	1
What we tried is that through the involvement of the village elders and the CHVs to get access to the communities without being seen as intruders or outsiders. Also, employing local staff helped	Leadership involvement Sustainability Community empowerment	Impact/Sustainability	Sustainability	sustainability				Increase number of healthcare workers	1
What we tried is that through the involvement of the village elders and the CHVs to get access to the communities without being seen as intruders or outsiders. Also, employing local staff helped	Leadership involvement Sustainability Community empowerment	Impact/Sustainability	Community empowerment	sustainability				Insuffient health workers	1
that bearing in mind in Kajiado the most dominant are the Maasais and they really considered that and they ensured that some of their staffs are people from the region whereby they will be able to shed more light according to the culture of the dwellers and the residents so that they can ensure that they preserve the cultures and also to ensure that they don’t go contrary to what maybe the reside…	Respect for culture Cummunity empowerement Sustainability	Impact/Sustainability	Respect for culture	sustainability				Integrated with other services	1
that bearing in mind in Kajiado the most dominant are the Maasais and they really considered that and they ensured that some of their staffs are people from the region whereby they will be able to shed more light according to the culture of the dwellers and the residents so that they can ensure that they preserve the cultures and also to ensure that they don’t go contrary to what maybe the reside…	Respect for culture Cummunity empowerement Sustainability	Impact/Sustainability	Cummunity empowerement	sustainability				Intermitency of care	5
that bearing in mind in Kajiado the most dominant are the Maasais and they really considered that and they ensured that some of their staffs are people from the region whereby they will be able to shed more light according to the culture of the dwellers and the residents so that they can ensure that they preserve the cultures and also to ensure that they don’t go contrary to what maybe the reside…	Respect for culture Cummunity empowerement Sustainability	Impact/Sustainability	Sustainability	sustainability				Intermitency of care- Mobile	2
I am so happy because of the training that we have received on how to take care of the environment and I would also love to see community leaders being involved in this project.	Awareness creation on environment Leardership involvement	Impact/Sustainability	Awareness creation on environment	sustainability				Lasting awareness	3
I am so happy because of the training that we have received on how to take care of the environment and I would also love to see community leaders being involved in this project.	Awareness creation on environment Leardership involvement	Impact/Sustainability	Leardership involvement	sustainability				Leadership involvement	13
Whn we don’t get the drugs weare then asked to buy them from chemists in ngong town which is far.	Shortage of commodities Limited access High indirect medical costs-Travel	Negative-Effectiveness / Negative-Sustainability	Shortage of commodities	negative-sustainability				Leardership involvement	1
Whn we don’t get the drugs weare then asked to buy them from chemists in ngong town which is far.	Shortage of commodities Limited access High indirect medical costs-Travel	Negative-Effectiveness / Negative-Sustainability	Limited access	negative-sustainability				Limited diagnostic capacity	1
Whn we don’t get the drugs weare then asked to buy them from chemists in ngong town which is far.	Shortage of commodities Limited access High indirect medical costs-Travel	Negative-Effectiveness / Negative-Sustainability	High indirect medical costs-Travel	negative-sustainability				Linkage to testing services	1
This project has supported the existing governance to deliver on its mandate but we have witnessed some laxity from our leadership because if they cannot deliver on busary promises we expect then not to deliver on matters health	Weak county governance	Negative-Sustainability	Weak county governance	negative-sustainability				Low awareness of the project	1
.However, we face catridge stock out very often but then this is a national problem and not a Kajiado problem. Sometimes we try to fix it by ordering by ourselves catridges so we have a small stock of catridges that we can use if really everything here is ran out	catridge shortage Stockouts of commodities Sustainability	Negative-Sustainability	catridge shortage	negative-sustainability				Monetary incentives for CHVs	1
.However, we face catridge stock out very often but then this is a national problem and not a Kajiado problem. Sometimes we try to fix it by ordering by ourselves catridges so we have a small stock of catridges that we can use if really everything here is ran out	catridge shortage Stockouts of commodities Sustainability	Negative-Sustainability	Stockouts of commodities	negative-sustainability				Multi-sector involvment	3
.However, we face catridge stock out very often but then this is a national problem and not a Kajiado problem. Sometimes we try to fix it by ordering by ourselves catridges so we have a small stock of catridges that we can use if really everything here is ran out	catridge shortage Stockouts of commodities Sustainability	Negative-Sustainability	Sustainability	negative-sustainability				Multi-sectoral engagement	6
where we had the lapse was provision of catridges and falcon tubes. One they are not generated in the country. Unless from the government side, they rebrand themselves so that these equipments are available locally.	catridge shortage Stockouts of commodities Domestric production of inputs Sustainability	Negative-Sustainability	catridge shortage	negative-sustainability				Non monetary incentives	2
where we had the lapse was provision of catridges and falcon tubes. One they are not generated in the country. Unless from the government side, they rebrand themselves so that these equipments are available locally.	catridge shortage Stockouts of commodities Domestric production of inputs Sustainability	Negative-Sustainability	Stockouts of commodities	negative-sustainability				Permanent healthcare setting	1
where we had the lapse was provision of catridges and falcon tubes. One they are not generated in the country. Unless from the government side, they rebrand themselves so that these equipments are available locally.	catridge shortage Stockouts of commodities Domestric production of inputs Sustainability	Negative-Sustainability	Domestric production of inputs	negative-sustainability				Permanent station for service delivery	3
where we had the lapse was provision of catridges and falcon tubes. One they are not generated in the country. Unless from the government side, they rebrand themselves so that these equipments are available locally.	catridge shortage Stockouts of commodities Domestric production of inputs Sustainability	Negative-Sustainability	Sustainability	negative-sustainability				Project acceptance	2
Commodities. Around Nov &Dec last year we never had catridges and WF had to purchase especially because they were coming from France and Germany and would take long.	catridge shortage Stockouts of commodities Sustainability	Negative-Sustainability	catridge shortage	negative-sustainability				Public-private collaboration	1
Commodities. Around Nov &Dec last year we never had catridges and WF had to purchase especially because they were coming from France and Germany and would take long.	catridge shortage Stockouts of commodities Sustainability	Negative-Sustainability	Stockouts of commodities	negative-sustainability				Relevance	2
Commodities. Around Nov &Dec last year we never had catridges and WF had to purchase especially because they were coming from France and Germany and would take long.	catridge shortage Stockouts of commodities Sustainability	Negative-Sustainability	Sustainability	negative-sustainability				Resilience	1
Well the challenges were mainly supplies from the government because you see the donors did not have access to things like the falcon tubes and cartridges, we depended mainly on the government.	catridge shortage Stockouts of commodities Sustainability	Negative-Sustainability	catridge shortage	negative-sustainability				Respect culture	1
Well the challenges were mainly supplies from the government because you see the donors did not have access to things like the falcon tubes and cartridges, we depended mainly on the government.	catridge shortage Stockouts of commodities Sustainability	Negative-Sustainability	Stockouts of commodities	negative-sustainability				Respect for culture	10
Well the challenges were mainly supplies from the government because you see the donors did not have access to things like the falcon tubes and cartridges, we depended mainly on the government.	catridge shortage Stockouts of commodities Sustainability	Negative-Sustainability	Sustainability	negative-sustainability				Respected patient values	4
So sometimes I know like the county or the national TB programs we have been having issues maybe like the commodities	Stock out of commodities Sustainability	Negative-Sustainability	Stock out of commodities	negative-sustainability				Rural area intervention	1
So sometimes I know like the county or the national TB programs we have been having issues maybe like the commodities	Stock out of commodities Sustainability	Negative-Sustainability	Sustainability	negative-sustainability				Service Unavailability	1
The only challenge we have is that of clanisim where by if you do not come from my clan then i wont attend to you	Discrimination Socio-Cultural Sustainability	Negative-Sustainability	Discrimination	negative-sustainability				Shared costs	2
The only challenge we have is that of clanisim where by if you do not come from my clan then i wont attend to you	Discrimination Socio-Cultural Sustainability	Negative-Sustainability	Socio-Cultural Sustainability	negative-sustainability				Shared diagnostic sites	1
not everybodywould be willing to help and speak on behalf of a sick patient sometimes you have to take matters on your own hands come out and seek help.	Low collectivity/ solidarity Socio-Cultural Sustainabiltiy	Negative-Sustainability	Low collectivity/ solidarity	negative-sustainability				Sharing commodities	1
not everybodywould be willing to help and speak on behalf of a sick patient sometimes you have to take matters on your own hands come out and seek help.	Low collectivity/ solidarity Socio-Cultural Sustainabiltiy	Negative-Sustainability	Socio-Cultural Sustainabiltiy	negative-sustainability				Short implementation period	1
Sometimes there is no electricity	Limited amenities/electricity Sustainability	Negative-Sustainability	Limited amenities/electricity	negative-sustainability				Socio-Cultural Sustainability	3
Sometimes there is no electricity	Limited amenities/electricity Sustainability	Negative-Sustainability	Sustainability	negative-sustainability				Stigma	1
We normally run online but on april this year, the machine could not transmit the results online so we called someone to come and do what we call the callibration of the machine and they said the project needs t buy a new model of the machine to assist in the transmission of the results.	Technology failure Preventive maintenance Sustainability	Negative-Sustainability	Technology failure	negative-sustainability				Strategic partmership	3
We normally run online but on april this year, the machine could not transmit the results online so we called someone to come and do what we call the callibration of the machine and they said the project needs t buy a new model of the machine to assist in the transmission of the results.	Technology failure Preventive maintenance Sustainability	Negative-Sustainability	Preventive maintenance	negative-sustainability				Strategic partnership	1
We normally run online but on april this year, the machine could not transmit the results online so we called someone to come and do what we call the callibration of the machine and they said the project needs t buy a new model of the machine to assist in the transmission of the results.	Technology failure Preventive maintenance Sustainability	Negative-Sustainability	Sustainability	negative-sustainability				Strategic partnerships	4
delay of cartridges	Stock out of commodities Sustainability	Negative-Sustainability	Stock out of commodities	negative-sustainability				Strategic partneships	3
delay of cartridges	Stock out of commodities Sustainability	Negative-Sustainability	Sustainability	negative-sustainability				Sustainability	36
couple of months in the whole country there were no cartridges and we were forced to go back to the microscopic way and when the goverment does not provide this then our patients will be in trouble	Stock out of commodities Sustainability	Negative-Sustainability	Stock out of commodities	negative-sustainability				Sustainability/ Effectiveness	1
couple of months in the whole country there were no cartridges and we were forced to go back to the microscopic way and when the goverment does not provide this then our patients will be in trouble	Stock out of commodities Sustainability	Negative-Sustainability	Sustainability	negative-sustainability				Sustainability/ Efficiency	1
cees to schools and Farms. we had serious cahllenges with schools during Covid; the whole of 2021 and the first half of 2022. I would go ask the MOH and we write a letter and we go to MOE , but with the letter or not he would not allow us in	Government Bureaucracies Political Sustainability	Negative-Sustainability	Government Bureaucracies	negative-sustainability				Sustainabilty	3
cees to schools and Farms. we had serious cahllenges with schools during Covid; the whole of 2021 and the first half of 2022. I would go ask the MOH and we write a letter and we go to MOE , but with the letter or not he would not allow us in	Government Bureaucracies Political Sustainability	Negative-Sustainability	Political Sustainability	negative-sustainability				Traditional healers engagement	4
t came at a critical time when we also had Covid. So we were tackling Covid and Covid is respiratory disease and we see the phobia that Covid came with. It short changed TB and HIV and since it had a lot of phobia, you would go to a place and people would suspect that you have gone there for COvid and they thought that if someone has Covid its like a death sentence.	Stigma Socio-Cultural Sustainability	Negative-Sustainability	Stigma	negative-sustainability				Traditional medicine	3
t came at a critical time when we also had Covid. So we were tackling Covid and Covid is respiratory disease and we see the phobia that Covid came with. It short changed TB and HIV and since it had a lot of phobia, you would go to a place and people would suspect that you have gone there for COvid and they thought that if someone has Covid its like a death sentence.	Stigma Socio-Cultural Sustainability	Negative-Sustainability	Socio-Cultural Sustainability	negative-sustainability				Grand Total	239
Covid 19 was also achallenge to them during implementation. There was postponement here annd there. I	Covid Disruption of care	Negative-Sustainability	Covid	negative-sustainability
Covid 19 was also achallenge to them during implementation. There was postponement here annd there. I	Covid Disruption of care	Negative-Sustainability	Disruption of care	negative-sustainability
the maa community still clinches to its traditions.	Cultural Rigidity Sustainability	Negative-Sustainability	Cultural Rigidity	negative-sustainability
the maa community still clinches to its traditions.	Cultural Rigidity Sustainability	Negative-Sustainability	Sustainability	negative-sustainability
Communication and organization is a little more tricky because of public money is mixedin alot of activities so you have to give them space, time availability	Government Bureaucracies Political Sustainability	Negative-Sustainability	Government Bureaucracies	negative-sustainability
Communication and organization is a little more tricky because of public money is mixedin alot of activities so you have to give them space, time availability	Government Bureaucracies Political Sustainability	Negative-Sustainability	Political Sustainability	negative-sustainability
This is because of the activities here are supported by the donor. When the money is gone it will be difficult to continue with these activities.	Donor supported health operations Health financing Sustainability	Negative-Sustainability	Donor supported health operations	negative-sustainability
This is because of the activities here are supported by the donor. When the money is gone it will be difficult to continue with these activities.	Donor supported health operations Health financing Sustainability	Negative-Sustainability	Health financing	negative-sustainability
This is because of the activities here are supported by the donor. When the money is gone it will be difficult to continue with these activities.	Donor supported health operations Health financing Sustainability	Negative-Sustainability	Sustainability	negative-sustainability
Also in terms of diagnosis, with the GeneXpert machine, Im sure the governmmet can be able to get commodities to use. human resource and health operation mantainance, that one the sustainability is lower because unless we have another donor picking up and employing the staff to continue running the logistics, the sutainability is lower	Collaboration Health financing Sustainability	Negative-Sustainability	Collaboration	negative-sustainability
Also in terms of diagnosis, with the GeneXpert machine, Im sure the governmmet can be able to get commodities to use. human resource and health operation mantainance, that one the sustainability is lower because unless we have another donor picking up and employing the staff to continue running the logistics, the sutainability is lower	Collaboration Health financing Sustainability	Negative-Sustainability	Health financing	negative-sustainability
Also in terms of diagnosis, with the GeneXpert machine, Im sure the governmmet can be able to get commodities to use. human resource and health operation mantainance, that one the sustainability is lower because unless we have another donor picking up and employing the staff to continue running the logistics, the sutainability is lower	Collaboration Health financing Sustainability	Negative-Sustainability	Sustainability	negative-sustainability
I think it’s an area where we’ll have a challenge because when you exit we’ll find that either the support for the mobile and the medical camp some facilities may not manage unless now we do a proper planning for every facility	Health financing Sustainabilty	Negative-Sustainability	Health financing	negative-sustainability
I think it’s an area where we’ll have a challenge because when you exit we’ll find that either the support for the mobile and the medical camp some facilities may not manage unless now we do a proper planning for every facility	Health financing Sustainabilty	Negative-Sustainability	Sustainabilty	negative-sustainability
when there is a medical camp they use the CHV to mobilize but do not include their budget for the subcounty staff, subcounty TB cordinator or facility staff for so that tehy are included in the TB screening	Non inclusive	Negative-Sustainability	Non inclusive	negative-sustainability
Involvement of health care workers in their activities and in their budget. The school selection: Liaising with the subcounty government to pipoint schools that will yield results and also there were some areas that the project did not reach	Non inclusive Non exhasuive case finding	Negative-Sustainability	Non inclusive	negative-sustainability
Involvement of health care workers in their activities and in their budget. The school selection: Liaising with the subcounty government to pipoint schools that will yield results and also there were some areas that the project did not reach	Non inclusive Non exhasuive case finding	Negative-Sustainability	Non exhasuive case finding	negative-sustainability
Also we didn’t engage the public health department fully and also the disease surveillance team well. So to me I will say the program was good but there were some gaps which maybe we could have really addressed and ensured at the end of the day we have achieved like 100 percent.	Non inclusive	Negative-Sustainability	Non inclusive	negative-sustainability
: Failure to bring everyone on board. It has really costed us somehow and if the program continues, if we be keen on that aspect and engage everyone and bring everyone on board, to me I think it will yield.	Non inclusive	Negative-Sustainability	Non inclusive	negative-sustainability
I have not seen any community leader that has been involved in this project.	Non inclusive	Negative-Sustainability	Non inclusive	negative-sustainability
For industries and farms, the cahllenge there is either they dont want to lose time or they think that we are secretly going there to conduct an inspection then we report them to the authorities.	Mistrust Barrier to care	Negative-Sustainability	Mistrust	negative-sustainability
For industries and farms, the cahllenge there is either they dont want to lose time or they think that we are secretly going there to conduct an inspection then we report them to the authorities.	Mistrust Barrier to care	Negative-Sustainability	Barrier to care	negative-sustainability
If it was us guiding them, on school selection because we have hotspots. If you look at their data and their school achievement is very low almost none because the priorities were not set right. because if they could have liaised with the subcounty TB cordinator in school selection it could have been better. We have schools that have in every year produced one or two cases of TB and we could heve…	Poor communication between partners Poor selection of target schools	Negative-Sustainability	Poor communication between partners	negative-sustainability
If it was us guiding them, on school selection because we have hotspots. If you look at their data and their school achievement is very low almost none because the priorities were not set right. because if they could have liaised with the subcounty TB cordinator in school selection it could have been better. We have schools that have in every year produced one or two cases of TB and we could heve…	Poor communication between partners Poor selection of target schools	Negative-Sustainability	Poor selection of target schools	negative-sustainability
For me it would be transport when I was going to visit them	Cost of giving care	Negative-Sustainability	Cost of giving care	negative-sustainability
They needed to have strengthened their monitoring and evaluation because if you monitor very well and with good indicators you will be at a better place to achieve the results.	Weak M&E	Negative-Sustainability	Weak M&E	negative-sustainability
For material what we found insufficient or difficult that we didn't take into consideration at first is the distances w'e have to drive. That incurs costs as well as the surge of the fuel prices ithat has been issue at some point because we are travelling to all the subcounties but kajiado south	Long distance to be covered High fuel prices	Negative-Sustainability/ Negative-Efficiency	Long distance to be covered	negative-sustainability
For material what we found insufficient or difficult that we didn't take into consideration at first is the distances w'e have to drive. That incurs costs as well as the surge of the fuel prices ithat has been issue at some point because we are travelling to all the subcounties but kajiado south	Long distance to be covered High fuel prices	Negative-Sustainability/ Negative-Efficiency	High fuel prices	negative-sustainability
The other challenge are administrative like the increase of food prices and fuel.	High administrative cost	Negative-Sustainability/ Negative-Efficiency	High administrative cost	negative-sustainability
Apart from receiving TB treatment my children have have received treatment in other areas	Integrated with other services	Relevance Coherence Sustainability	Integrated with other services	sustainability
Many people within the community have really benefited and they really love what this project is doing here and they keep refering one another to come to the clinic	Community Ownership Community Referrals Sustainability	Relevance/ Sustainability	Community Ownership	sustainability
Many people within the community have really benefited and they really love what this project is doing here and they keep refering one another to come to the clinic	Community Ownership Community Referrals Sustainability	Relevance/ Sustainability	Community Referrals	sustainability
Many people within the community have really benefited and they really love what this project is doing here and they keep refering one another to come to the clinic	Community Ownership Community Referrals Sustainability	Relevance/ Sustainability	Sustainability	sustainability
The healthcare workers at the facilities have also gottent that collaborative support	Improve capacity for healthcare workers Impact	Relevance/ Sustainability	Improve capacity for healthcare workers	sustainability
The healthcare workers at the facilities have also gottent that collaborative support	Improve capacity for healthcare workers Impact	Relevance/ Sustainability	Impact	sustainability
That goes hand in hand with the impact. Lets say that there are plans to donate their equipment to the county governmentas well as as plans to wok with ZamZAm even after the end of the project. The community will continue enjoying the benefits of the project even after the project ends.	Continuity of diagnostic care Sustainability	Relevance/Sustainability	Continuity of diagnostic care	sustainability
That goes hand in hand with the impact. Lets say that there are plans to donate their equipment to the county governmentas well as as plans to wok with ZamZAm even after the end of the project. The community will continue enjoying the benefits of the project even after the project ends.	Continuity of diagnostic care Sustainability	Relevance/Sustainability	Sustainability	sustainability
Even the machines, the national TB program will take over the machines an d countinue serving through the county government	Continuity of diagnostic care Collaboration for sustainabilty	Relevance/Sustainability	Continuity of diagnostic care	sustainability
Even the machines, the national TB program will take over the machines an d countinue serving through the county government	Continuity of diagnostic care Collaboration for sustainabilty	Relevance/Sustainability	Collaboration for sustainabilty	sustainability
want this project to continue and go on as long as possible. It has done a good job. I have seen a lot of changes brought about by this project. And those changes will stay with us for long.	Relevance Sustainability	Relevance/Sustainability	Relevance	sustainability
want this project to continue and go on as long as possible. It has done a good job. I have seen a lot of changes brought about by this project. And those changes will stay with us for long.	Relevance Sustainability	Relevance/Sustainability	Sustainability	sustainability
So this was service to humanity and you can see that most of the people who were engaged, they were really willing to serve so even if lets say for example World Friends maybe their project comes to an end today, still the foundation that they have laid will still progress.	Relevance Sustainability	Relevance/Sustainability	Relevance	sustainability
So this was service to humanity and you can see that most of the people who were engaged, they were really willing to serve so even if lets say for example World Friends maybe their project comes to an end today, still the foundation that they have laid will still progress.	Relevance Sustainability	Relevance/Sustainability	Sustainability	sustainability
We are going to…we’ll continue testing people for TB at a fee, a small fee.	Financial Sustainability	Sustainability	Financial Sustainability	sustainability
fact that we get this services through mobile clinics on rare occasions	Intermitency of care- Mobile Sustainability	Sustainability	Intermitency of care- Mobile	sustainability
fact that we get this services through mobile clinics on rare occasions	Intermitency of care- Mobile Sustainability	Sustainability	Sustainability	sustainability
Even the communities were involved	Community involvement Sustainability	Sustainability	Community involvement	sustainability
Even the communities were involved	Community involvement Sustainability	Sustainability	Sustainability	sustainability
No it hasn't stopped there. This is a continuing project. Everybody was involved at every stage.	Community involvement Sustainability	Sustainability	Community involvement	sustainability
No it hasn't stopped there. This is a continuing project. Everybody was involved at every stage.	Community involvement Sustainability	Sustainability	Sustainability	sustainability
By the time they came here, they called everyone first for all to be involved. There was a meeting that was done where they said they are working under a TB program and that they would like to work with the community in doing outreaches.	Community involvement Community Ownership Sustainability	Sustainability	Community involvement	sustainability
By the time they came here, they called everyone first for all to be involved. There was a meeting that was done where they said they are working under a TB program and that they would like to work with the community in doing outreaches.	Community involvement Community Ownership Sustainability	Sustainability	Community Ownership	sustainability
By the time they came here, they called everyone first for all to be involved. There was a meeting that was done where they said they are working under a TB program and that they would like to work with the community in doing outreaches.	Community involvement Community Ownership Sustainability	Sustainability	Sustainability	sustainability
So when they came like that they were recorgnised in the community and nowadays when they enter the community no one asks who they are because they know that they are from World Friends and that they have come to do their work.	Community involvement Community Ownership Sustainability	Sustainability	Community involvement	sustainability
So when they came like that they were recorgnised in the community and nowadays when they enter the community no one asks who they are because they know that they are from World Friends and that they have come to do their work.	Community involvement Community Ownership Sustainability	Sustainability	Community Ownership	sustainability
So when they came like that they were recorgnised in the community and nowadays when they enter the community no one asks who they are because they know that they are from World Friends and that they have come to do their work.	Community involvement Community Ownership Sustainability	Sustainability	Sustainability	sustainability
I think, for the participation of everyone, it has been inclusive because we’ve been having discussions with the project lead on how best we can do the project activities to success.	Community involvement Community Ownership Sustainability	Sustainability	Community involvement	sustainability
I think, for the participation of everyone, it has been inclusive because we’ve been having discussions with the project lead on how best we can do the project activities to success.	Community involvement Community Ownership Sustainability	Sustainability	Community Ownership	sustainability
I think, for the participation of everyone, it has been inclusive because we’ve been having discussions with the project lead on how best we can do the project activities to success.	Community involvement Community Ownership Sustainability	Sustainability	Sustainability	sustainability
project has wored hand in hand with the existing leadership of the region and there are no conflicts worth mentioning	Leadership involvement Sustainability	Sustainability	Leadership involvement	sustainability
project has wored hand in hand with the existing leadership of the region and there are no conflicts worth mentioning	Leadership involvement Sustainability	Sustainability	Sustainability	sustainability
leadership of this region is also aware of their presence and they have always ensured the environment is well preserved and taken care of.	Leadership involvement Sustainability	Sustainability	Leadership involvement	sustainability
leadership of this region is also aware of their presence and they have always ensured the environment is well preserved and taken care of.	Leadership involvement Sustainability	Sustainability	Sustainability	sustainability
leadership of this region is also aware that this project is doing an amazing job and they are in full support.	Leadership involvement Sustainability	Sustainability	Leadership involvement	sustainability
leadership of this region is also aware that this project is doing an amazing job and they are in full support.	Leadership involvement Sustainability	Sustainability	Sustainability	sustainability
The reason why I wouldn’t give it 5, you know we have experienced challenges here and there and especially if you can recall they came on board especially during the covid era and you know we had a lot of challenges with covid and bearing in mind covid was something new but despite the obstacle, they still managed to do something that is constructive and something that we really appreciate.	Covid Disruption of care Resilience Sustainability	Sustainability	Covid	sustainability
The reason why I wouldn’t give it 5, you know we have experienced challenges here and there and especially if you can recall they came on board especially during the covid era and you know we had a lot of challenges with covid and bearing in mind covid was something new but despite the obstacle, they still managed to do something that is constructive and something that we really appreciate.	Covid Disruption of care Resilience Sustainability	Sustainability	Disruption of care	sustainability
The reason why I wouldn’t give it 5, you know we have experienced challenges here and there and especially if you can recall they came on board especially during the covid era and you know we had a lot of challenges with covid and bearing in mind covid was something new but despite the obstacle, they still managed to do something that is constructive and something that we really appreciate.	Covid Disruption of care Resilience Sustainability	Sustainability	Resilience	sustainability
The reason why I wouldn’t give it 5, you know we have experienced challenges here and there and especially if you can recall they came on board especially during the covid era and you know we had a lot of challenges with covid and bearing in mind covid was something new but despite the obstacle, they still managed to do something that is constructive and something that we really appreciate.	Covid Disruption of care Resilience Sustainability	Sustainability	Sustainability	sustainability
It did respect the cultural ways of the people especially the areas where we would call now the Maasai land, the women we would go with the female medical practitioners because I’m sure there are some people in the interior Maasai land, a woman is supposed to be attended to by a woman and now culturally,	Respect for culture Sustainability	Sustainability	Respect for culture	sustainability
It did respect the cultural ways of the people especially the areas where we would call now the Maasai land, the women we would go with the female medical practitioners because I’m sure there are some people in the interior Maasai land, a woman is supposed to be attended to by a woman and now culturally,	Respect for culture Sustainability	Sustainability	Sustainability	sustainability
that bearing in mind in Kajiado the most dominant are the Maasais and they really considered that and they ensured that some of their staffs are people from the region whereby they will be able to shed more light according to the culture of the dwellers and the residents so that they can ensure that they preserve the cultures and also to ensure that they don’t go contrary to what maybe the reside…	Respect for culture Sustainability	Sustainability	Respect for culture	sustainability
that bearing in mind in Kajiado the most dominant are the Maasais and they really considered that and they ensured that some of their staffs are people from the region whereby they will be able to shed more light according to the culture of the dwellers and the residents so that they can ensure that they preserve the cultures and also to ensure that they don’t go contrary to what maybe the reside…	Respect for culture Sustainability	Sustainability	Sustainability	sustainability
I think yes it respected because before implementation of the activities, there’s the sensitization of the community and they would share their culture and I think it has respected it.	Respect for culture Sustainability	Sustainability	Respect for culture	sustainability
I think yes it respected because before implementation of the activities, there’s the sensitization of the community and they would share their culture and I think it has respected it.	Respect for culture Sustainability	Sustainability	Sustainability	sustainability
incase we go to the site and find someone who is postive they are given something small, money, t-shirts and airtime	Health worker motivation	Sustainability	Health worker motivation	sustainability
In private facilities, before you know that a patient has TB they have to first pay consultation because they cannot just say that they are coming to be tested for TB and after that everything is now free	Cost implications in private facilities	Sustainability	Cost implications in private facilities	sustainability
What happened in private facilities is that before getting screened for TB you are charged for consultation.	Consultation fees Cost implications in private facilities	Sustainability	Consultation fees	sustainability
What happened in private facilities is that before getting screened for TB you are charged for consultation.	Consultation fees Cost implications in private facilities	Sustainability	Cost implications in private facilities	sustainability
On the other aspect, its a little bit more difficult on the financial side but thats because people manage businessand at the end of the day they also have to match ttheir accounts.	Cost implications in private facilities Sustainability	Sustainability	Cost implications in private facilities	sustainability
On the other aspect, its a little bit more difficult on the financial side but thats because people manage businessand at the end of the day they also have to match ttheir accounts.	Cost implications in private facilities Sustainability	Sustainability	Sustainability	sustainability
so we gave a little bit of incentive to maybe support that part of their job hoping that in the future they will continue the activities once it has been cemented into their routine	Financial support to CHV	Sustainability	Financial support to CHV	sustainability
If CHW were given more incentives we would have done more. CHWs are volunteers, if they were given more they would have done more.	Financial support to CHV	Sustainability	Financial support to CHV	sustainability
From the word go everyone was involved. and from the word go health workers, civil authorities, CHW through training and workshops. where reprsentatives would come and word would reach everybody	Multi-sector involvment	Sustainability	Multi-sector involvment	sustainability
No it hasn't stopped there. This is a continuing project. Everybody was involved at every stage.	All sectoral involvement Equal treatment	Sustainability	All sectoral involvement	sustainability
No it hasn't stopped there. This is a continuing project. Everybody was involved at every stage.	All sectoral involvement Equal treatment	Sustainability	Equal treatment	sustainability
I think, for the participation of everyone, it has been inclusive because we’ve been having discussions with the project lead on how best we can do the project activities to success.	Multi-sector involvment	Sustainability	Multi-sector involvment	sustainability
they were involved in every step,from introdution to evaluation to implementation	Multi-sector involvment	Sustainability	Multi-sector involvment	sustainability
I also think that the level of resources they had was a challenge because we had put in a lot of suggestions but there were financial constaints in the project	Fnancial constraint	Sustainability	Fnancial constraint	sustainability
What is there is inadequate human resource	Insuffient health workers	Sustainability	Insuffient health workers	sustainability
Rethink the involvement of the traditional healers. because at first when we were drafting the project, our knowledge was not as correct as it is now, we thought that traditional healers were like doctors and could heal all kind of dieseases but then we understood that there was a traditional healer for cough, for stomach, one for headache; with this knowledge we eould have involved them a little…	Traditional medicine Traditional healers engagement	Sustainability	Traditional medicine	sustainability
Rethink the involvement of the traditional healers. because at first when we were drafting the project, our knowledge was not as correct as it is now, we thought that traditional healers were like doctors and could heal all kind of dieseases but then we understood that there was a traditional healer for cough, for stomach, one for headache; with this knowledge we eould have involved them a little…	Traditional medicine Traditional healers engagement	Sustainability	Traditional healers engagement	sustainability
so having empowered the CHW and traditional healer, although not many came as we had expected. Those who came really took it positively.	CHV empoweremnt Traditional healers engagement	Sustainability	CHV empoweremnt	sustainability
so having empowered the CHW and traditional healer, although not many came as we had expected. Those who came really took it positively.	CHV empoweremnt Traditional healers engagement	Sustainability	Traditional healers engagement	sustainability
And when I’m speaking about the informal, they were also engaging even the traditional healers, bearing in mind Kajiado, we have a percentage whereby people also do seek services from the traditional healers and herbalists.	Traditional medicine Traditional healers engagement	Sustainability	Traditional medicine	sustainability
And when I’m speaking about the informal, they were also engaging even the traditional healers, bearing in mind Kajiado, we have a percentage whereby people also do seek services from the traditional healers and herbalists.	Traditional medicine Traditional healers engagement	Sustainability	Traditional healers engagement	sustainability
they also provide knowledge by providing the health talk and also by engaging them in their meetings like I can remember there was a time we had some herbalist from Kajiado West and also they also give their opinion and at the end of it all you see that the program is really concerned and it is very general to all.	Traditional medicine Traditional healers engagement	Sustainability	Traditional medicine	sustainability
they also provide knowledge by providing the health talk and also by engaging them in their meetings like I can remember there was a time we had some herbalist from Kajiado West and also they also give their opinion and at the end of it all you see that the program is really concerned and it is very general to all.	Traditional medicine Traditional healers engagement	Sustainability	Traditional healers engagement	sustainability
However we tried to be close to the important community leaders so we approach them and we count on them to do mobilization and help us to be welcomed in communities.	Leadership involvement	Sustainability	Leadership involvement	sustainability
For communities what I'd say was very successful was sensitizing mobilizing leaders because then they improved the participation in the community.	Leadership involvement Community participation	Sustainability	Leadership involvement	sustainability
For communities what I'd say was very successful was sensitizing mobilizing leaders because then they improved the participation in the community.	Leadership involvement Community participation	Sustainability	Community participation	sustainability
his is what we do, so we would prepare them, we talk to the chief because now culturally we are supposed to go the leaders before we go to the others so we would go to the chief and you know the village elders and what have you and talk to them prior	Respect culture Community participation Leadership involvement	Sustainability	Respect culture	sustainability
his is what we do, so we would prepare them, we talk to the chief because now culturally we are supposed to go the leaders before we go to the others so we would go to the chief and you know the village elders and what have you and talk to them prior	Respect culture Community participation Leadership involvement	Sustainability	Community participation	sustainability
his is what we do, so we would prepare them, we talk to the chief because now culturally we are supposed to go the leaders before we go to the others so we would go to the chief and you know the village elders and what have you and talk to them prior	Respect culture Community participation Leadership involvement	Sustainability	Leadership involvement	sustainability
Yes local leaders were involved. For them to get into the community, they must have passed through the local leaders and doctors, sat down and outlined the activities they intended to do and how they intend to do them	Leadership involvement	Sustainability	Leadership involvement	sustainability
The chief must be involved and he has also been informed that this project is running here	Leadership involvement	Sustainability	Leadership involvement	sustainability
At the very beggining when the project was being implemented its the chief who went round informing people, therefore leaders have been involved.	Leadership involvement Community engagement	Sustainability	Leadership involvement	sustainability
At the very beggining when the project was being implemented its the chief who went round informing people, therefore leaders have been involved.	Leadership involvement Community engagement	Sustainability	Community engagement	sustainability
Leaders have been involved and the village elders are aware that this project is ongoing	Leadership involvement	Sustainability	Leadership involvement	sustainability
However the staff have been trained on TB, sample collection and how to deal with TB patients so all the activities that we do that are supported by the government will continue: that is tests and the treatment	Improved capacity for healthcare workers Sustainabilty Continuity of government supported services	Sustainability	Improved capacity for healthcare workers	sustainability
However the staff have been trained on TB, sample collection and how to deal with TB patients so all the activities that we do that are supported by the government will continue: that is tests and the treatment	Improved capacity for healthcare workers Sustainabilty Continuity of government supported services	Sustainability	Sustainabilty	sustainability
However the staff have been trained on TB, sample collection and how to deal with TB patients so all the activities that we do that are supported by the government will continue: that is tests and the treatment	Improved capacity for healthcare workers Sustainabilty Continuity of government supported services	Sustainability	Continuity of government supported services	sustainability
they are working well with the current leadership. We just need to talk with our community health volunters so that they can create that awareness because it is still low	Leadership involvement Low awareness of the project	Sustainability	Leadership involvement	sustainability
they are working well with the current leadership. We just need to talk with our community health volunters so that they can create that awareness because it is still low	Leadership involvement Low awareness of the project	Sustainability	Low awareness of the project	sustainability
Here in Kajiado we avoid monetary incentive. We have an incentive for the people who are found positive and also monetary incentives are kept for the CHV.	Non monetary incentives Sustainabilty Monetary incentives for CHVs	Sustainability	Non monetary incentives	sustainability
Here in Kajiado we avoid monetary incentive. We have an incentive for the people who are found positive and also monetary incentives are kept for the CHV.	Non monetary incentives Sustainabilty Monetary incentives for CHVs	Sustainability	Sustainabilty	sustainability
Here in Kajiado we avoid monetary incentive. We have an incentive for the people who are found positive and also monetary incentives are kept for the CHV.	Non monetary incentives Sustainabilty Monetary incentives for CHVs	Sustainability	Monetary incentives for CHVs	sustainability
We tried to avoid giving money because that did badly in the HIPS project	Non monetary incentives Sustainabilty	Sustainability	Non monetary incentives	sustainability
We tried to avoid giving money because that did badly in the HIPS project	Non monetary incentives Sustainabilty	Sustainability	Sustainabilty	sustainability
project is also working towards supporting the existing leadership who are also creating more awareness about TB	Leadership involvement	Sustainability	Leadership involvement	sustainability
Even though in rural areas Maasai have alot of stigma about health services still they come and they get screened	Culture Stigma Sustainability Project acceptance	Sustainability	Culture	sustainability
Even though in rural areas Maasai have alot of stigma about health services still they come and they get screened	Culture Stigma Sustainability Project acceptance	Sustainability	Stigma	sustainability
Even though in rural areas Maasai have alot of stigma about health services still they come and they get screened	Culture Stigma Sustainability Project acceptance	Sustainability	Sustainability	sustainability
Even though in rural areas Maasai have alot of stigma about health services still they come and they get screened	Culture Stigma Sustainability Project acceptance	Sustainability	Project acceptance	sustainability
I would recommend that this facility we have here be completed and the ATI-TB team be allowed to operate from here	Permanent station for service delivery Intermitency of care	Sustainability	Permanent station for service delivery	sustainability
I would recommend that this facility we have here be completed and the ATI-TB team be allowed to operate from here	Permanent station for service delivery Intermitency of care	Sustainability	Intermitency of care	sustainability
we would recommend that this inactive health facilities in Kajiado be furnished and the ATI-TB team be allowed to operate in here.	Permanent station for service delivery Intermitency of care	Sustainability	Permanent station for service delivery	sustainability
we would recommend that this inactive health facilities in Kajiado be furnished and the ATI-TB team be allowed to operate in here.	Permanent station for service delivery Intermitency of care	Sustainability	Intermitency of care	sustainability
enough healthworkers eb employed in our local dispensaries so that they help in creating awareness about TB	Increase number of healthcare workers	Sustainability	Increase number of healthcare workers	sustainability
I would recommend that this project be undertaken all year round and not only for one month in ayear as it has been designed	Permanent station for service delivery Intermitency of care	Sustainability	Permanent station for service delivery	sustainability
I would recommend that this project be undertaken all year round and not only for one month in ayear as it has been designed	Permanent station for service delivery Intermitency of care	Sustainability	Intermitency of care	sustainability
.The project delivered care and services that respected our values and in my own opinion this project services have been the best compared to any other	Respected patient values	Sustainability	Respected patient values	sustainability
We are well respected as individuals, as well as a community.	Respected patient values Respect for culture	Sustainability	Respected patient values	sustainability
We are well respected as individuals, as well as a community.	Respected patient values Respect for culture	Sustainability	Respect for culture	sustainability
it has respected the values and concerns of the community.	Respect for culture	Sustainability	Respect for culture	sustainability
as a TB patient i was given the care and services that respected my concerns by the doctors that handled me through out the entire process	Respected patient values	Sustainability	Respected patient values	sustainability
Patient are given the chance to explain themselves to the healthcare workers and in that course their values are being respected	Respected patient values	Sustainability	Respected patient values	sustainability
This project has also respected the socio-cultural liberty of the community and has always endeavoured to unite the community and not bring any form of divisions an differences	Respect for culture	Sustainability	Respect for culture	sustainability
this project also is one that appreciates nd respects our diversity and cultural beliefs	Respect for culture	Sustainability	Respect for culture	sustainability
the project has not affected or ffected the culture of this community	Respect for culture	Sustainability	Respect for culture	sustainability
Everyone was involved. Even the government stakeholders were involved at every stage	Multi-sectoral engagement	Sustainability	Multi-sectoral engagement	sustainability
Let me put it like this, by the time they came here, as I had said earlier they sought the leaders and doctors first to lay down their plans like entering homes and doing screening, doing outreaches and all the stakeholders were served in an equitable way especially those who were affected most by TB	Multi-sectoral engagement	Sustainability	Multi-sectoral engagement	sustainability
Politically you have involved stakeholders who came to the facilty coz they were told what was going to happen and about the tb.	Multi-sectoral engagement	Sustainability	Multi-sectoral engagement	sustainability
How our needs have been met? Well, I’d say first communication has been made very easy. We are able to communicate to the administrators and the directors very well. So it has made the project smooth. The running of the project has become very smooth because of the communication.	Communication between stakeholders	Sustainability	Communication between stakeholders	sustainability
It was a teamwork. We worked together as a whole team, the partners, the donors, everything went smoothly. Everyone was involved, actively involved.	Multi-sectoral engagement	Sustainability	Multi-sectoral engagement	sustainability
I think we’ve been having collaborations with health partners and regarding how to screen and also to identify these cases. So the collaboration with the partners we have in the county with World Friends I think it has been good and through that they have been able to attain their targets.	Collaboration - active case finding Strategic partnerships	Sustainability	Collaboration - active case finding	sustainability
I think we’ve been having collaborations with health partners and regarding how to screen and also to identify these cases. So the collaboration with the partners we have in the county with World Friends I think it has been good and through that they have been able to attain their targets.	Collaboration - active case finding Strategic partnerships	Sustainability	Strategic partnerships	sustainability
But, for the support you’ve given to a few facilities, I think it is commendable. The support of the GeneXpert, the support of the biosafety cabinets, I think it is commendable.	Strategic partnerships	Sustainability	Strategic partnerships	sustainability
ue to the collaboration from the national program an also from the county, I think the sustainability due to that collaboration it will be still.	Collaboration Sustainability	Sustainability	Collaboration	sustainability
ue to the collaboration from the national program an also from the county, I think the sustainability due to that collaboration it will be still.	Collaboration Sustainability	Sustainability	Sustainability	sustainability
good collaborations that we are having with the county and other facilities so that once our commodities are over or there’s a shortage of them, we can be able to borrow from each other.	Sharing commodities Collaboration	Sustainability	Sharing commodities	sustainability
good collaborations that we are having with the county and other facilities so that once our commodities are over or there’s a shortage of them, we can be able to borrow from each other.	Sharing commodities Collaboration	Sustainability	Collaboration	sustainability
Sometimes they would not have the medicines and they would send me to the government hospitals with a letter which I would present to the pharmacists and I would get the medication .	Accessibility of care Collaboration	Sustainability	Accessibility of care	sustainability
Sometimes they would not have the medicines and they would send me to the government hospitals with a letter which I would present to the pharmacists and I would get the medication .	Accessibility of care Collaboration	Sustainability	Collaboration	sustainability
.I saw a lot of collaboration between this project and the government hospitals, for instance there was a time they wrote a letter and sent me to the government hospital, where I was given the medication.	Accessibility of care Collaboration	Sustainability	Accessibility of care	sustainability
.I saw a lot of collaboration between this project and the government hospitals, for instance there was a time they wrote a letter and sent me to the government hospital, where I was given the medication.	Accessibility of care Collaboration	Sustainability	Collaboration	sustainability
so even if for example they are not there, the activity will progress. So they have not pushed us in a situation whereby if they leave, they will have to make us maybe to look for some more cash so that we can be able to sustain some things, no, they have actually applied and implemented the activities which has been on the ground.	Sustainability	Sustainability	Sustainability	sustainability
Due to the collaboration from the national program an also from the county, I think the sustainability due to that collaboration it will be still.	Collaboration Sustainability	Sustainability	Collaboration	sustainability
Due to the collaboration from the national program an also from the county, I think the sustainability due to that collaboration it will be still.	Collaboration Sustainability	Sustainability	Sustainability	sustainability
My rating is because we missed a lot of Men both in the urban and rural communities	Socio-Cultural Sustainability	Sustainability	Socio-Cultural Sustainability	sustainability
These were kind of absent in a big part of the population especially men	Socio-Cultural Sustainability	Sustainability	Socio-Cultural Sustainability	sustainability
The only challenge we experienced especially from the rural side was that not many men seek health services.	Socio-Cultural Sustainability	Sustainability	Socio-Cultural Sustainability	sustainability
world friends have been in partnership with this facility for more than ten years and they have been going to every place within Kajiado so maybe they realised that there are those symptoms of TB and they want to eliminate TB using the available resources	Collaboration Contextual Understanding Sustainability	Sustainability	Collaboration	sustainability
world friends have been in partnership with this facility for more than ten years and they have been going to every place within Kajiado so maybe they realised that there are those symptoms of TB and they want to eliminate TB using the available resources	Collaboration Contextual Understanding Sustainability	Sustainability	Contextual Understanding	sustainability
world friends have been in partnership with this facility for more than ten years and they have been going to every place within Kajiado so maybe they realised that there are those symptoms of TB and they want to eliminate TB using the available resources	Collaboration Contextual Understanding Sustainability	Sustainability	Sustainability	sustainability
If there was a more parment place to go to like a hospital, it would have been nice. Also should come more frequently	Frequency of service availabilty Permanent healthcare setting Intermitency of care	Sustainability Effectiveness	Frequency of service availabilty	sustainability
If there was a more parment place to go to like a hospital, it would have been nice. Also should come more frequently	Frequency of service availabilty Permanent healthcare setting Intermitency of care	Sustainability Effectiveness	Permanent healthcare setting	sustainability
If there was a more parment place to go to like a hospital, it would have been nice. Also should come more frequently	Frequency of service availabilty Permanent healthcare setting Intermitency of care	Sustainability Effectiveness	Intermitency of care	sustainability
ATI is a pilot project definitely encountered some design challenges. I would say that I wish the project wa given a bigger period. 2 years was too short.	Short implementation period	Sustainability Effectiveness	Short implementation period	sustainability
This project is good because I have received treatment, I was put on medication and I am now well and I have not experienced any problem.	Improved care Sustainability/ Effectiveness	Sustainability/ Effectiveness	Improved care	sustainability
This project is good because I have received treatment, I was put on medication and I am now well and I have not experienced any problem.	Improved care Sustainability/ Effectiveness	Sustainability/ Effectiveness	Sustainability/ Effectiveness	sustainability
one challenge that I can point out is the fact that we get this services through mobile clinics on rare occasions,we would recommend that this inactive health facilities in Kajiado be furnished and the ATI-TB team be allowed to operate in here	Intermitency of care- Mobile Service Unavailability Sustainability/ Efficiency Collaboration with Government	Sustainability/ Efficiency	Intermitency of care- Mobile	sustainability
one challenge that I can point out is the fact that we get this services through mobile clinics on rare occasions,we would recommend that this inactive health facilities in Kajiado be furnished and the ATI-TB team be allowed to operate in here	Intermitency of care- Mobile Service Unavailability Sustainability/ Efficiency Collaboration with Government	Sustainability/ Efficiency	Service Unavailability	sustainability
one challenge that I can point out is the fact that we get this services through mobile clinics on rare occasions,we would recommend that this inactive health facilities in Kajiado be furnished and the ATI-TB team be allowed to operate in here	Intermitency of care- Mobile Service Unavailability Sustainability/ Efficiency Collaboration with Government	Sustainability/ Efficiency	Sustainability/ Efficiency	sustainability
one challenge that I can point out is the fact that we get this services through mobile clinics on rare occasions,we would recommend that this inactive health facilities in Kajiado be furnished and the ATI-TB team be allowed to operate in here	Intermitency of care- Mobile Service Unavailability Sustainability/ Efficiency Collaboration with Government	Sustainability/ Efficiency	Collaboration with Government	sustainability
the dispensaries do not fully operate during the week and sometimes we don’t find healthworkers around	Intermitency of care Inadequate staffing Efficiency/ Sustainability	Sustainability/ Efficiency	Intermitency of care	sustainability
the dispensaries do not fully operate during the week and sometimes we don’t find healthworkers around	Intermitency of care Inadequate staffing Efficiency/ Sustainability	Sustainability/ Efficiency	Inadequate staffing	sustainability
the dispensaries do not fully operate during the week and sometimes we don’t find healthworkers around	Intermitency of care Inadequate staffing Efficiency/ Sustainability	Sustainability/ Efficiency	Efficiency/ Sustainability	sustainability
We also have involved the Civil authority because before we started the project we had to have a training with all the stakeholders and the civil authority gave us a bigger hand because they were part of the project because they are the ones who were communicating to us, if they sense any case they call a CHW and the CHW calls us	Multi-sectoral engagement Collaboration	Sustainability/Coherence	Multi-sectoral engagement	sustainability
We also have involved the Civil authority because before we started the project we had to have a training with all the stakeholders and the civil authority gave us a bigger hand because they were part of the project because they are the ones who were communicating to us, if they sense any case they call a CHW and the CHW calls us	Multi-sectoral engagement Collaboration	Sustainability/Coherence	Collaboration	sustainability
has provided us with cartridges for testing TB for free	Strategic partnership	Sustainability/Coherence	Strategic partnership	sustainability
The Impact will last. Because now the countygovernment will now step in and the areas that WF has been doing outreaches, now the county government will now be conducting the same activities in the same areas.	Sustainability Strategic partmership	Sustainability/Coherence	Sustainability	sustainability
The Impact will last. Because now the countygovernment will now step in and the areas that WF has been doing outreaches, now the county government will now be conducting the same activities in the same areas.	Sustainability Strategic partmership	Sustainability/Coherence	Strategic partmership	sustainability
doing good because they are providing us with the cartridges for free of charge	Free commodities Strategic partnerships	Sustainability/Coherence	Free commodities	sustainability
doing good because they are providing us with the cartridges for free of charge	Free commodities Strategic partnerships	Sustainability/Coherence	Strategic partnerships	sustainability
both the county and national governments have responded well by ensuring we get the cartridges for the screenng	Strategic partneships Availavbility of commodities	Sustainability/Coherence	Strategic partneships	sustainability
both the county and national governments have responded well by ensuring we get the cartridges for the screenng	Strategic partneships Availavbility of commodities	Sustainability/Coherence	Availavbility of commodities	sustainability
the project has involved and supported the existing governance systems because the county government has always given us the cutleges which have helped us with screening	Strategic partneships Availavbility of commodities	Sustainability/Coherence	Strategic partneships	sustainability
the project has involved and supported the existing governance systems because the county government has always given us the cutleges which have helped us with screening	Strategic partneships Availavbility of commodities	Sustainability/Coherence	Availavbility of commodities	sustainability
From the word go everyone was involved. and from the word go health workers, civil authorities, CHW through training and workshops. where reprsentatives would come and word would reach everybody	Multi-sectoral engagement Collaboration	Sustainability/Coherence	Multi-sectoral engagement	sustainability
From the word go everyone was involved. and from the word go health workers, civil authorities, CHW through training and workshops. where reprsentatives would come and word would reach everybody	Multi-sectoral engagement Collaboration	Sustainability/Coherence	Collaboration	sustainability
We came to learn that purchasing things through the government; there were times we went to the government to give us letters like when we were purchasing the GeneXpert machines the government had to back us up so that we get fair prices	Strategic partneships Discounted government purchase	Sustainability/Coherence	Strategic partneships	sustainability
We came to learn that purchasing things through the government; there were times we went to the government to give us letters like when we were purchasing the GeneXpert machines the government had to back us up so that we get fair prices	Strategic partneships Discounted government purchase	Sustainability/Coherence	Discounted government purchase	sustainability
They have been a collaborative aspect where they have worked with the county government where a GeneXpert machine has been placed in a government facility.	Shared diagnostic sites Collabortaion	Sustainability/Coherence	Shared diagnostic sites	sustainability
They have been a collaborative aspect where they have worked with the county government where a GeneXpert machine has been placed in a government facility.	Shared diagnostic sites Collabortaion	Sustainability/Coherence	Collabortaion	sustainability
May be now like the facility they have used like Zamzam that one it has created a good relationaship between the public sector and the private sector.	Public-private collaboration	Sustainability/Coherence	Public-private collaboration	sustainability
So matters finances I’d say, TB was initially a government funded project, so the government provides for the basics that is the cartridges and the falcon tubes. So the only thing that the donor required to supply was the GeneXpert, biosafety cabinet and now sensitization.	Sustainability Strategic partmership Shared costs	Sustainability/Coherence	Sustainability	sustainability
So matters finances I’d say, TB was initially a government funded project, so the government provides for the basics that is the cartridges and the falcon tubes. So the only thing that the donor required to supply was the GeneXpert, biosafety cabinet and now sensitization.	Sustainability Strategic partmership Shared costs	Sustainability/Coherence	Strategic partmership	sustainability
So matters finances I’d say, TB was initially a government funded project, so the government provides for the basics that is the cartridges and the falcon tubes. So the only thing that the donor required to supply was the GeneXpert, biosafety cabinet and now sensitization.	Sustainability Strategic partmership Shared costs	Sustainability/Coherence	Shared costs	sustainability
Yeah and we have at least an advantage of the government supplying us with the falcon tubes and also the cartridge	Sustainability Strategic partmership Shared costs	Sustainability/Coherence	Sustainability	sustainability
Yeah and we have at least an advantage of the government supplying us with the falcon tubes and also the cartridge	Sustainability Strategic partmership Shared costs	Sustainability/Coherence	Strategic partmership	sustainability
Yeah and we have at least an advantage of the government supplying us with the falcon tubes and also the cartridge	Sustainability Strategic partmership Shared costs	Sustainability/Coherence	Shared costs	sustainability
withus providing the services in rural areas going there and being funded by a donor the services are free. So people are more willing to participate.	Project acceptance Rural area intervention	Sustainability/Effectiveness	Project acceptance	sustainability
withus providing the services in rural areas going there and being funded by a donor the services are free. So people are more willing to participate.	Project acceptance Rural area intervention	Sustainability/Effectiveness	Rural area intervention	sustainability

## Sheet: effectiveness
content	codes	Deductive	codes_in_line	theme				theme	negative-effectiveness
In active case finding: they align because if we get a positive case definately tutafanya active case finding. Mainly hio kazi ilikua nia CHWs na link facilities. Tukipata case tunahandover to the CHv and the link facility to do an active case finding	Active Case Finding Linkage of care	Coherence/ Effectiveness	Active Case Finding	effectiveness
In active case finding: they align because if we get a positive case definately tutafanya active case finding. Mainly hio kazi ilikua nia CHWs na link facilities. Tukipata case tunahandover to the CHv and the link facility to do an active case finding	Active Case Finding Linkage of care	Coherence/ Effectiveness	Linkage of care	effectiveness				codes_in_line	COUNTA of codes_in_line
my children and husband were given drugs to prevent them from contracting TB	Prevention Contact tracing and care	Coherence/ Effectiveness	Prevention	effectiveness				Continuity of care	1
my children and husband were given drugs to prevent them from contracting TB	Prevention Contact tracing and care	Coherence/ Effectiveness	Contact tracing and care	effectiveness				Geographical inclusivity	1
For the county government imesaidia juu tuliingia mashinani na ukiangalia zile cases tumepata positive mingi ni huko mashinani and we reached the unreachable	Active Case Finding Accessibilty of care	Coherence/Effectiveness/ Equity	Active Case Finding	effectiveness				Health education	1
For the county government imesaidia juu tuliingia mashinani na ukiangalia zile cases tumepata positive mingi ni huko mashinani and we reached the unreachable	Active Case Finding Accessibilty of care	Coherence/Effectiveness/ Equity	Accessibilty of care	effectiveness				High indirect medical costs	1
So we could go very far to do screening and testing on site which was beneficial to the communities. It relieved them of coming from rural to the urban to get healthcare and that eased expediture on transport.	Active Case Finding Affordable care Accessibilty of care	Coherence/Effectiveness/ Equity	Active Case Finding	effectiveness				High indirect medical costs-Travel	3
So we could go very far to do screening and testing on site which was beneficial to the communities. It relieved them of coming from rural to the urban to get healthcare and that eased expediture on transport.	Active Case Finding Affordable care Accessibilty of care	Coherence/Effectiveness/ Equity	Affordable care	effectiveness				High transportation costs	1
So we could go very far to do screening and testing on site which was beneficial to the communities. It relieved them of coming from rural to the urban to get healthcare and that eased expediture on transport.	Active Case Finding Affordable care Accessibilty of care	Coherence/Effectiveness/ Equity	Accessibilty of care	effectiveness				Illiteracy	1
screening is done using the GeneXpert technology that is fast and efficient	Gene Xpert Fast diagnosis	Coherence/Efficiency/Effectiveness	Gene Xpert	effectiveness				Inaccesibitity to care	2
screening is done using the GeneXpert technology that is fast and efficient	Gene Xpert Fast diagnosis	Coherence/Efficiency/Effectiveness	Fast diagnosis	effectiveness				Inaccessibility	1
GeneXpert machine has also made sure we receive results of the screening as fast as possible	Gene Xpert Fast diagnosis	Coherence/Efficiency/Effectiveness	Gene Xpert	effectiveness				Insufficient diagnostic equipment	1
GeneXpert machine has also made sure we receive results of the screening as fast as possible	Gene Xpert Fast diagnosis	Coherence/Efficiency/Effectiveness	Fast diagnosis	effectiveness				Intermitency of care	2
There is the GeneXpert machine that ensures you receive the results of the test in the shortest time possible	Gene Xpert Fast diagnosis	Coherence/Efficiency/Effectiveness	Gene Xpert	effectiveness				Limited access	2
There is the GeneXpert machine that ensures you receive the results of the test in the shortest time possible	Gene Xpert Fast diagnosis	Coherence/Efficiency/Effectiveness	Fast diagnosis	effectiveness				Long distance to access care	1
technology only takes less than two hours to give the results of the sputum being tested	Improved diagnostic capacity	Effectiveness/Coherence	Improved diagnostic capacity	effectiveness				Miscommunication between partners	1
I have access to the TB drugs for the whole six months with close supervision to ensure I don’t stop taking them	Continuity of care/ Adherence Accessibilty of care Patient centered care	Effectiveness/Coherence	Continuity of care/ Adherence	effectiveness				Myth and misconceptions	2
I have access to the TB drugs for the whole six months with close supervision to ensure I don’t stop taking them	Continuity of care/ Adherence Accessibilty of care Patient centered care	Effectiveness/Coherence	Accessibilty of care	effectiveness				Myths and misconception	2
I have access to the TB drugs for the whole six months with close supervision to ensure I don’t stop taking them	Continuity of care/ Adherence Accessibilty of care Patient centered care	Effectiveness/Coherence	Patient centered care	effectiveness				Non exhaustive case finding	2
we are being given better care services together with bettter drugs. This has gone a long wayb to better the education of our children	Accessibility of care Patient centered care	Effectiveness/Coherence	Accessibility of care	effectiveness				Poor health seeking behavior	2
we are being given better care services together with bettter drugs. This has gone a long wayb to better the education of our children	Accessibility of care Patient centered care	Effectiveness/Coherence	Patient centered care	effectiveness				Poor infrastructure	1
So they are introduced to the service and they are treated with the respect attention they deserve.The main goal is TB screening and sensitization but may be the patient at the centre is generally viewed and treated accordingly	Patient centered care Increased awareness	Effectiveness/Coherence	Patient centered care	effectiveness				Poor participation for men	1
So they are introduced to the service and they are treated with the respect attention they deserve.The main goal is TB screening and sensitization but may be the patient at the centre is generally viewed and treated accordingly	Patient centered care Increased awareness	Effectiveness/Coherence	Increased awareness	effectiveness				Rural areas under serviced	1
it has created awareness such that people can express themselves without fear.	Awareness creation Reduced Stigma	Effectiveness	Awareness creation	effectiveness				Shortage of commodities	1
it has created awareness such that people can express themselves without fear.	Awareness creation Reduced Stigma	Effectiveness	Reduced Stigma	effectiveness				Stigma	8
am so happy because through this project I have never gone short of drugs which has always been my top priority	Continuity of care/ Compliance Availability of drugs	Effectiveness	Continuity of care/ Compliance	effectiveness				Weak mobilization	1
am so happy because through this project I have never gone short of drugs which has always been my top priority	Continuity of care/ Compliance Availability of drugs	Effectiveness	Availability of drugs	effectiveness				Grand Total	40
I have never gone short of drugs which has always been my top priority.	Continuity of care/ Compliance Availability of drugs	Effectiveness	Continuity of care/ Compliance	effectiveness
I have never gone short of drugs which has always been my top priority.	Continuity of care/ Compliance Availability of drugs	Effectiveness	Availability of drugs	effectiveness
we have never lacked drugs for the entire period of treatment	Continuity of care/ Compliance Availability of drugs	Effectiveness	Continuity of care/ Compliance	effectiveness
we have never lacked drugs for the entire period of treatment	Continuity of care/ Compliance Availability of drugs	Effectiveness	Availability of drugs	effectiveness
I was able to get my drugs for the entire six months and there was no day imissed the drugs	Continuity of care/ Compliance Availability of drugs	Effectiveness	Continuity of care/ Compliance	effectiveness
I was able to get my drugs for the entire six months and there was no day imissed the drugs	Continuity of care/ Compliance Availability of drugs	Effectiveness	Availability of drugs	effectiveness
the ATI-TB project team has been able to supply several GeneXpert machines in public hospitals for the sake of screening	Improved diagnostic capacity	Effectiveness	Improved diagnostic capacity	effectiveness
ATI-TB project team has been able to supply several GeneXpert machines in public hospitals for the sake of screening	Improved diagnostic capacity	Effectiveness	Improved diagnostic capacity	effectiveness
They are optimising the available resources in the most efficent way because everytime this project visits this regions we see a lot of benefits and help	Medical outreaches	Effectiveness	Medical outreaches	effectiveness
And also the equipment that were brought in especially for us in Zam zam, we were given a very good GeneXpert machine and a biosafety cabinet that is up to standard.	Improved diagnostic capacity	Effectiveness	Improved diagnostic capacity	effectiveness
They also taught other people.	Improved awareness	Effectiveness	Improved awareness	effectiveness
May be an improvement through health education on TB prevention.	Health education	Effectiveness	Health education	effectiveness
They have also advised me on issues.	Health education	Effectiveness	Health education	effectiveness
I have been taught a lot about TB and have advised me about how it progresses.	Health education	Effectiveness	Health education	effectiveness
and it has really assisted us because one it has created more awareness especially in these areas whereby they have been holding the medical camps and they have also been taking the opportunities to offer health talks concerning TB	Medical outreaches Improved awareness	Effectiveness	Medical outreaches	effectiveness
and it has really assisted us because one it has created more awareness especially in these areas whereby they have been holding the medical camps and they have also been taking the opportunities to offer health talks concerning TB	Medical outreaches Improved awareness	Effectiveness	Improved awareness	effectiveness
Okay one, it has brought knowledge especially in our society. And you know knowledge is power; because they would organize for an health talk, at the end of the day, people would come and they will have different questions	Interactive sessions Improved Awareness	Effectiveness	Interactive sessions	effectiveness
Okay one, it has brought knowledge especially in our society. And you know knowledge is power; because they would organize for an health talk, at the end of the day, people would come and they will have different questions	Interactive sessions Improved Awareness	Effectiveness	Improved Awareness	effectiveness
es of course, the project will continue to help people, they are even taught to know that TB is curable and preventable. They even know how to take the medications given	Improved Awareness	Effectiveness	Improved Awareness	effectiveness
We have been involved in every stage and because we have been educated, and even before they started treating us, they took their time to sensitize us on issues to with general health	Health education	Effectiveness	Health education	effectiveness
We no longer have as many defaulters as it was initially because people have appreciated the project and they have been tought by World Friends during outreaches.	Improved Awareness Increased adherence	Effectiveness	Improved Awareness	effectiveness
We no longer have as many defaulters as it was initially because people have appreciated the project and they have been tought by World Friends during outreaches.	Improved Awareness Increased adherence	Effectiveness	Increased adherence	effectiveness
One major impact was diagnostic and treatment was taken closer to the people.	Linkage to testing services Accessibilty to care	Effectiveness	Linkage to testing services	effectiveness
One major impact was diagnostic and treatment was taken closer to the people.	Linkage to testing services Accessibilty to care	Effectiveness	Accessibilty to care	effectiveness
They also offer transport to patients	Accessibility of care	Effectiveness	Accessibility of care	effectiveness
You find that its easy for patients to see doctors becaiuse they are accesible, and they are also able to go through the treatment process easily.	Accessibility to care	Effectiveness	Accessibility to care	effectiveness
we are really happy about the ongoing proactive screening because, this is not done at the local dispensary and we also get medicine that is not available at the dispensary as well	Accessibility to care Availability of drugs	Effectiveness	Accessibility to care	effectiveness
we are really happy about the ongoing proactive screening because, this is not done at the local dispensary and we also get medicine that is not available at the dispensary as well	Accessibility to care Availability of drugs	Effectiveness	Availability of drugs	effectiveness
Again, It has also helped us increase our case finding we usually say that we need a 20% increase in our case finding to increase TB case detection and to reduce the 40% missed TB cases	Active case finding	Effectiveness	Active case finding	effectiveness
So I'd say that after our intervention, the village elders and CHVs are more awareto where to direct and refer people for TB services., where this might be TB or something else or whether someone needs medical attention	Improved Awareness Clear referral strategies	Effectiveness	Improved Awareness	effectiveness
So I'd say that after our intervention, the village elders and CHVs are more awareto where to direct and refer people for TB services., where this might be TB or something else or whether someone needs medical attention	Improved Awareness Clear referral strategies	Effectiveness	Clear referral strategies	effectiveness
we also included in our activities the sensitization and screening for schools.	Improved Awareness School screening	Effectiveness	Improved Awareness	effectiveness
we also included in our activities the sensitization and screening for schools.	Improved Awareness School screening	Effectiveness	School screening	effectiveness
Beneficiaries were involved in the improvement of their communities, not directly, as in being given a role but after our sensitization what wa important was the knowledge so that they can bring it back to the community.	Improved Awareness	Effectiveness	Improved Awareness	effectiveness
Healthcare providers: It has helped them know that the cases are there and its real because initially people were saying that hearsy but when we moved in and did tests on site they realised that the cases are there	Improved awareness	Effectiveness	Improved awareness	effectiveness
Not many people are open to say I have TB but with the creation of awareness, the component of ATI, it has cause some people to open up although in the rural areas it is still there and they tend to isolate TB patients.	Disclosure Improved Awareness Stigma	Effectiveness	Disclosure	effectiveness
Not many people are open to say I have TB but with the creation of awareness, the component of ATI, it has cause some people to open up although in the rural areas it is still there and they tend to isolate TB patients.	Disclosure Improved Awareness Stigma	Effectiveness	Improved Awareness	effectiveness
Not many people are open to say I have TB but with the creation of awareness, the component of ATI, it has cause some people to open up although in the rural areas it is still there and they tend to isolate TB patients.	Disclosure Improved Awareness Stigma	Effectiveness	Stigma	effectiveness
Wf identified schools in some hotspot areas and conducted sensitization. Before sensitization we had to conduct training for the teachers	Improved awareness	Effectiveness	Improved awareness	effectiveness
Because when I go to a home, I get a mother with both children and adolescent know what TB is and if anyone get's symptoms, they come out.	Improved awareness - presentation	Effectiveness	Improved awareness - presentation	effectiveness
People know what to do to avoid transmitting it. They know hygiene	Improved awareness - Transmission	Effectiveness	Improved awareness - Transmission	effectiveness
Rating of 5[very likely] because sensitization was done effectively and now people already know now that having TB is not a big problem, TB is treatable and when you get one or two symptoms just visit the nearest facility and get tested.	Improved awareness - Treatment	Effectiveness	Improved awareness - Treatment	effectiveness
and it has really assisted us because one it has created more awareness especially in these areas whereby they have been holding the medical camps and they have also been taking the opportunities to offer health talks concerning TB	Medical outreaches Improved awareness	Effectiveness	Medical outreaches	effectiveness
and it has really assisted us because one it has created more awareness especially in these areas whereby they have been holding the medical camps and they have also been taking the opportunities to offer health talks concerning TB	Medical outreaches Improved awareness	Effectiveness	Improved awareness	effectiveness
Okay one, it has brought knowledge especially in our society. And you know knowledge is power; because they would organize for an health talk, at the end of the day, people would come and they will have different questions	Community engagement Improved awareness	Effectiveness	Community engagement	effectiveness
Okay one, it has brought knowledge especially in our society. And you know knowledge is power; because they would organize for an health talk, at the end of the day, people would come and they will have different questions	Community engagement Improved awareness	Effectiveness	Improved awareness	effectiveness
Yes, let me just say it has aligned because we have a big big improvement on TB especially in the interior. There very big improvements in the interior parts. People now know that TB is both treatable and curable.	Improved awareness Rural area improvements	Effectiveness	Improved awareness	effectiveness
Yes, let me just say it has aligned because we have a big big improvement on TB especially in the interior. There very big improvements in the interior parts. People now know that TB is both treatable and curable.	Improved awareness Rural area improvements	Effectiveness	Rural area improvements	effectiveness
Previously, there were people who used to reject medication and some could even default on medication and end up being taken to the manyatta. Right now, we don't get such cases because one, the people appreciate that medication works and has a process and they understand that it takes 6 months	Improved awareness - treatment Continuity of care/ Adherence	Effectiveness	Improved awareness - treatment	effectiveness
Previously, there were people who used to reject medication and some could even default on medication and end up being taken to the manyatta. Right now, we don't get such cases because one, the people appreciate that medication works and has a process and they understand that it takes 6 months	Improved awareness - treatment Continuity of care/ Adherence	Effectiveness	Continuity of care/ Adherence	effectiveness
ust the awareness, the schools, the pupils, and also to the teachers. That’s now the education, they’ve impacted more knowledge on the students about	Adolescents and children involvement Improved awareness	Effectiveness	Adolescents and children involvement	effectiveness
ust the awareness, the schools, the pupils, and also to the teachers. That’s now the education, they’ve impacted more knowledge on the students about	Adolescents and children involvement Improved awareness	Effectiveness	Improved awareness	effectiveness
In eduacation they have taught how they can prevent hence awareness.	Improved awareness - prevention	Effectiveness	Improved awareness - prevention	effectiveness
not only the beneficiaries were involved but also everyone got the awareness.	Improved awareness	Effectiveness	Improved awareness	effectiveness
My brother and I have tested positive for TB just recently but we began taking drugs immediatley and we have never stopped taking them because we understand the moment you stop taking them you begin a fresh	Improved awareness Continuity of care/ Adherence	Effectiveness	Improved awareness	effectiveness
My brother and I have tested positive for TB just recently but we began taking drugs immediatley and we have never stopped taking them because we understand the moment you stop taking them you begin a fresh	Improved awareness Continuity of care/ Adherence	Effectiveness	Continuity of care/ Adherence	effectiveness
For the impact, I can say for the county we are privileged one, to get the machines which now will help us diagnose more cases.	Improved diagnostic capacity	Effectiveness	Improved diagnostic capacity	effectiveness
which led to an increased number of positives in particular from rural areas which were kind of completely cut out	Equity Increased number of positive cases Rural area screening	Effectiveness	Equity	effectiveness
which led to an increased number of positives in particular from rural areas which were kind of completely cut out	Equity Increased number of positive cases Rural area screening	Effectiveness	Increased number of positive cases	effectiveness
which led to an increased number of positives in particular from rural areas which were kind of completely cut out	Equity Increased number of positive cases Rural area screening	Effectiveness	Rural area screening	effectiveness
t has responded to their needs because if you see the number of positives we have gotten more than a hundred its a big number and three-quarters of that comes from the rural areas so its really a boost for them	Equity Increased number of positive cases Rural area screening	Effectiveness	Equity	effectiveness
t has responded to their needs because if you see the number of positives we have gotten more than a hundred its a big number and three-quarters of that comes from the rural areas so its really a boost for them	Equity Increased number of positive cases Rural area screening	Effectiveness	Increased number of positive cases	effectiveness
t has responded to their needs because if you see the number of positives we have gotten more than a hundred its a big number and three-quarters of that comes from the rural areas so its really a boost for them	Equity Increased number of positive cases Rural area screening	Effectiveness	Rural area screening	effectiveness
Initially there were specific link sites so the sites increased as we got more positive cases.	Improved diagnostic capacity	Effectiveness	Improved diagnostic capacity	effectiveness
It has also helped them get more cases.	Increased number of positive cases	Effectiveness	Increased number of positive cases	effectiveness
4 because they tried to do differently.	Innovative	Effectiveness	Innovative	effectiveness
What I would say is that we managed to create a network between the village elders, CHVs and dispensaries.	Linkage to care	Effectiveness	Linkage to care	effectiveness
being visited at home maximisied my benefits as a patient anf the avilable resources were utilised in the most efficient way	Home visits	Effectiveness	Home visits	effectiveness
at the end of the day since they are in a company of a healthcare worker, the healthcare worker will be in a position to shed some light on other issues and also we have also been in a position to refer these clients to where they can be able to get the assistance.	Improved awareness Active case finding	Effectiveness	Improved awareness	effectiveness
at the end of the day since they are in a company of a healthcare worker, the healthcare worker will be in a position to shed some light on other issues and also we have also been in a position to refer these clients to where they can be able to get the assistance.	Improved awareness Active case finding	Effectiveness	Active case finding	effectiveness
When I went for screening, I was asked to produce a sputum sample and I was asked to take it to the lab where it was tested using the GeneXpert machine	Improved diagnostic capacity	Effectiveness	Improved diagnostic capacity	effectiveness
The fact that we improved the number of GeneXpert,	Improved diagnostic capacity	Effectiveness	Improved diagnostic capacity	effectiveness
The project came in to reduce the congestion that was there cause there was only one machine in Kajiado County-Kajiado North that is	Improved diagnostic capacity	Effectiveness	Improved diagnostic capacity	effectiveness
They have good quality drugs which is the biggst priority for every patient	Accessibility of care	Effectiveness	Accessibility of care	effectiveness
they continue creating more awareness to the masses so that people can come out for screening	Awareness creation	Effectiveness	Awareness creation	effectiveness
A door to door strategy would ensure every one has information concerning TB	Awareness creation	Effectiveness	Awareness creation	effectiveness
The lost to follow8ups have also reduced	Reduced loss-to-follow-up	Effectiveness	Reduced loss-to-follow-up	effectiveness
So we have seen a big improvement because in the past there were many people being lost to follow up and hence spreading the disease further to family members and neighbours.	Reduced loss-to-follow-up	Effectiveness	Reduced loss-to-follow-up	effectiveness
The other thing is the drugs. they have been combined and instead of a patient taking all those drugs they used to take they take one or 2 tablets once a day and in two weeks the bacterial load has come down and one can go back to work and the child can go back to school.	Reduced pill burden	Effectiveness	Reduced pill burden	effectiveness
medical camps which has helped the community to diagnose TB patients and also that has helped to reduce the transmission of the disease to the community.	Medical outreach Reduced transmission	Effectiveness	Medical outreach	effectiveness
medical camps which has helped the community to diagnose TB patients and also that has helped to reduce the transmission of the disease to the community.	Medical outreach Reduced transmission	Effectiveness	Reduced transmission	effectiveness
It has helped them to make diagnosis on their TB patients. It has been positive on thembecause they used to refer their samples to either Ngong or Kajiado. So turn around time for diagnosis has also reduced from a week to 24hrs.	Improved diagnostic capacity Reduced turn-around time	Effectiveness	Improved diagnostic capacity	effectiveness
It has helped them to make diagnosis on their TB patients. It has been positive on thembecause they used to refer their samples to either Ngong or Kajiado. So turn around time for diagnosis has also reduced from a week to 24hrs.	Improved diagnostic capacity Reduced turn-around time	Effectiveness	Reduced turn-around time	effectiveness
The turn around time for their results have been quite large but now the project has given the healthcare workers a good time todiagnose and also to initiate treatment.	Reduced turn-around time	Effectiveness	Reduced turn-around time	effectiveness
It has helped in screening the patients in the community level and has helped in knowing tb patients.	Improved diagnostic capacity Active Case Finding	Effectiveness	Improved diagnostic capacity	effectiveness
It has helped in screening the patients in the community level and has helped in knowing tb patients.	Improved diagnostic capacity Active Case Finding	Effectiveness	Active Case Finding	effectiveness
When the ATI TB program was started they were able to diagonise and got to find out it was TB. There is actually a patient who was under treatment frm ATI TB and now he's healed.	Positive treatment outcomes Active Case Finding	Effectiveness	Positive treatment outcomes	effectiveness
When the ATI TB program was started they were able to diagonise and got to find out it was TB. There is actually a patient who was under treatment frm ATI TB and now he's healed.	Positive treatment outcomes Active Case Finding	Effectiveness	Active Case Finding	effectiveness
Although the link facilities will pick up the roles, it may not reach the very deep areas. We only hope that when we hand over the project to the deepest areas we hope that they will pick it up.	Unaccessed areas	Effectiveness	Unaccessed areas	effectiveness
my case was abit different because the TB case affected my one side of the body and after that I was given the wrong diagnosis but the intervention of the ATI-TB program saw me recovr from this disease after I was given the right medication and care as a TB patient	Improved care Effectiveness	Effectiveness	Improved care	effectiveness
my case was abit different because the TB case affected my one side of the body and after that I was given the wrong diagnosis but the intervention of the ATI-TB program saw me recovr from this disease after I was given the right medication and care as a TB patient	Improved care Effectiveness	Effectiveness	Effectiveness	effectiveness
I will talk about TBT, that is TB preventive therapy,TB care partners in Kajiado county introduced TBT so that people may prevent themselves	Preventive measure	Effectiveness	Preventive measure	effectiveness
We screen TB patients and then send them to the clinician who do screening by using a TB screening tool, and if the clinician finds that the patient are elligible for GeneXpert, there is a form that they fill and they are reffered to the lab where their sputum is collected and sent to Kajiado refferal hospital because we do not have the GeneXpert technology.	Linkage to care Few GeneXpert machines	Effectiveness	Linkage to care	effectiveness
We screen TB patients and then send them to the clinician who do screening by using a TB screening tool, and if the clinician finds that the patient are elligible for GeneXpert, there is a form that they fill and they are reffered to the lab where their sputum is collected and sent to Kajiado refferal hospital because we do not have the GeneXpert technology.	Linkage to care Few GeneXpert machines	Effectiveness	Few GeneXpert machines	effectiveness
but with this program I have observed that when they come, they try and collect sputum for individuals or patients who have been coughing or they have had a cough for a duration of time.	Active case finding	Effectiveness	Active case finding	effectiveness
I have not really interacted with this project as much but other than seeing how they collect sputum and then they test it whether its positive or negative, I beleive they have had an impact in the community.	Active case finding	Effectiveness	Active case finding	effectiveness
The other thing that works well is the Link with CHVs and health workers in dispensaries to mobilize and then to have people to screen and sensitize so this one works very well.	Improved linkage to care Effectiveness	Effectiveness Efficiency	Improved linkage to care	effectiveness
The other thing that works well is the Link with CHVs and health workers in dispensaries to mobilize and then to have people to screen and sensitize so this one works very well.	Improved linkage to care Effectiveness	Effectiveness Efficiency	Effectiveness	effectiveness
There are some effects that will last. like health education.	Improved awareness	Effectiveness Sustainability	Improved awareness	effectiveness
When the patients come they usually find the CHVs who informs them of what is going on, so if anyone has a cough they are sent to the lab for sputum collection. I feel like they involve the community in so many ways.	Active case finding Community involvement	Effectiveness Sustainability	Active case finding	effectiveness
When the patients come they usually find the CHVs who informs them of what is going on, so if anyone has a cough they are sent to the lab for sputum collection. I feel like they involve the community in so many ways.	Active case finding Community involvement	Effectiveness Sustainability	Community involvement	effectiveness
The increase of the link sites were an action of the county government but you see county government get orders from the national government	Complementarity Improved linkage to care Coherence	Effectiveness/ Coherence	Complementarity	effectiveness
The increase of the link sites were an action of the county government but you see county government get orders from the national government	Complementarity Improved linkage to care Coherence	Effectiveness/ Coherence	Improved linkage to care	effectiveness
The increase of the link sites were an action of the county government but you see county government get orders from the national government	Complementarity Improved linkage to care Coherence	Effectiveness/ Coherence	Coherence	effectiveness
Iit also eased the transportation of the samples.	Linkage to testing services Accessibilty of care	Effectiveness/ Efficiency	Linkage to testing services	effectiveness
Iit also eased the transportation of the samples.	Linkage to testing services Accessibilty of care	Effectiveness/ Efficiency	Accessibilty of care	effectiveness
Iit also eased the transportation of the samples. Previously they used to send patients to where the GeneXpert machines are or the samples are collected and sent to the two sites that had the machines. But since we went direct it became easy for them	Linkage to testing services Accessibilty of care	Effectiveness/ Efficiency	Linkage to testing services	effectiveness
Iit also eased the transportation of the samples. Previously they used to send patients to where the GeneXpert machines are or the samples are collected and sent to the two sites that had the machines. But since we went direct it became easy for them	Linkage to testing services Accessibilty of care	Effectiveness/ Efficiency	Accessibilty of care	effectiveness
In general this project has helped us because we have received treatement in aneasy way, it is not easy to get a doctor around this place. We have to go all the way to Lodari dispensary which is very far. Other times you will find that my child and I are sick, and that becomes even harder for both of us to go all the way.	Accessibility to care	Effectiveness/ Efficiency/ Equity	Accessibility to care	effectiveness
The other thing is that we have created a precedence that we go to the unreachables	Linkage to testing services Accessibilty to care	Effectiveness/ Equity	Linkage to testing services	effectiveness
The other thing is that we have created a precedence that we go to the unreachables	Linkage to testing services Accessibilty to care	Effectiveness/ Equity	Accessibilty to care	effectiveness
they have come in the remote areas and yet before they were not reaching out.so its a progress	Accessibility to care	Effectiveness/ Equity	Accessibility to care	effectiveness
Like, you know, it goes even into where the community is. The challenge we are currently facing as a county in th TB program is of course access. Some communities are still deep down inside there, the rural areas, the graphical accessibility, so I think that is the biggest way it has responded to the needs of the Community by going into the community, reaching them there.	Accessibility of care	Effectiveness/ Equity/ Sustainability	Accessibility of care	effectiveness
Even helping someone move from one point to the other. Going for outreaches to reach the furthest people, you know that has cut transport of moving to facilities.	Accessibility to care Financial Protection	Effectiveness/ Equity/ Sustainability	Accessibility to care	effectiveness
Even helping someone move from one point to the other. Going for outreaches to reach the furthest people, you know that has cut transport of moving to facilities.	Accessibility to care Financial Protection	Effectiveness/ Equity/ Sustainability	Financial Protection	effectiveness
Yes because they are getting services closer to tthem	Accessibility of care	Effectiveness/ Equity/ Sustainability	Accessibility of care	effectiveness
So that is the addition, there is at least something else they do as they work on TB and I'd say it is the outreaches for immunization.	Integrated services	Effectiveness/ Impact	Integrated services	effectiveness
in the sector of educaton where the chvs areeducated and passes the information to us hence we get to learn.	Improved capacity for healthcare workers Improved Awareness	Effectiveness/ Impact/ Sustainability	Improved capacity for healthcare workers	effectiveness
in the sector of educaton where the chvs areeducated and passes the information to us hence we get to learn.	Improved capacity for healthcare workers Improved Awareness	Effectiveness/ Impact/ Sustainability	Improved Awareness	effectiveness
it is also important to point out that this project has worked well with CHVs who are members of the public to fcilitate excellent srvice delivery.	Community Ownership Sustainability	Effectiveness/ Sustainability	Community Ownership	effectiveness
it is also important to point out that this project has worked well with CHVs who are members of the public to fcilitate excellent srvice delivery.	Community Ownership Sustainability	Effectiveness/ Sustainability	Sustainability	effectiveness
Tradition because we had to involve the traditional healers and other people from the community because you will get a traditional healer telling you they have tried to heal this patient and the patient has gotten worse.	Community involvement Sustainability	Effectiveness/ Sustainability	Community involvement	effectiveness
Tradition because we had to involve the traditional healers and other people from the community because you will get a traditional healer telling you they have tried to heal this patient and the patient has gotten worse.	Community involvement Sustainability	Effectiveness/ Sustainability	Sustainability	effectiveness
We have really benefited because when we have meetings the leaders attend and they are able to pass this information to more people, and therefore I would say that its reaaly good.	Improved awareness Community engagement	Effectiveness/ Sustainability	Improved awareness	effectiveness
We have really benefited because when we have meetings the leaders attend and they are able to pass this information to more people, and therefore I would say that its reaaly good.	Improved awareness Community engagement	Effectiveness/ Sustainability	Community engagement	effectiveness
Active case finding works well becasue of sensitization and healh talks	Improved awareness Active case finding	Effectiveness/Coherence	Improved awareness	effectiveness
Active case finding works well becasue of sensitization and healh talks	Improved awareness Active case finding	Effectiveness/Coherence	Active case finding	effectiveness
There is no discrimination, you will even find, school going children coming to the clinic to get treatment and still go back to school.	Adolescent and children inclusion School screening Equal treatment	Effectiveness/Coherence	Adolescent and children inclusion	effectiveness
There is no discrimination, you will even find, school going children coming to the clinic to get treatment and still go back to school.	Adolescent and children inclusion School screening Equal treatment	Effectiveness/Coherence	School screening	effectiveness
There is no discrimination, you will even find, school going children coming to the clinic to get treatment and still go back to school.	Adolescent and children inclusion School screening Equal treatment	Effectiveness/Coherence	Equal treatment	effectiveness
I think it has increased the diagnostic sites since the word friends they’ve been supported to have extra machines. Now that adds up to the national government that they are able to notify more cases and then through the community. So it has been a plus to the government in that they’ve increased their diagnostic sites.	Improved diagnostic capacity Align with government best practices	Effectiveness/Coherence	Improved diagnostic capacity	effectiveness
I think it has increased the diagnostic sites since the word friends they’ve been supported to have extra machines. Now that adds up to the national government that they are able to notify more cases and then through the community. So it has been a plus to the government in that they’ve increased their diagnostic sites.	Improved diagnostic capacity Align with government best practices	Effectiveness/Coherence	Align with government best practices	effectiveness
this helped the county to improve the number of screenings and tests performed	Increased number of positive cases Strategic partnerships	Effectiveness/Coherence	Increased number of positive cases	effectiveness
this helped the county to improve the number of screenings and tests performed	Increased number of positive cases Strategic partnerships	Effectiveness/Coherence	Strategic partnerships	effectiveness
sometimes after the sample is taken or after the clinician tests it and the patient is suspected then the sputum is taken to the lab for diagnosis using the GeneXpert machine and after the technology is used to test we get the results which may either be positive or negative then we return this results to the clinician so that the patient can begin the dose	Improved Care GeneXpert Coherence	Effectiveness/Coherence	Improved Care	effectiveness
sometimes after the sample is taken or after the clinician tests it and the patient is suspected then the sputum is taken to the lab for diagnosis using the GeneXpert machine and after the technology is used to test we get the results which may either be positive or negative then we return this results to the clinician so that the patient can begin the dose	Improved Care GeneXpert Coherence	Effectiveness/Coherence	GeneXpert	effectiveness
sometimes after the sample is taken or after the clinician tests it and the patient is suspected then the sputum is taken to the lab for diagnosis using the GeneXpert machine and after the technology is used to test we get the results which may either be positive or negative then we return this results to the clinician so that the patient can begin the dose	Improved Care GeneXpert Coherence	Effectiveness/Coherence	Coherence	effectiveness
got the results within a short period of time	Improved diagnostic capacity Efficiency Fast service delivery	Effectiveness/Efficiency	Improved diagnostic capacity	effectiveness
got the results within a short period of time	Improved diagnostic capacity Efficiency Fast service delivery	Effectiveness/Efficiency	Efficiency	effectiveness
got the results within a short period of time	Improved diagnostic capacity Efficiency Fast service delivery	Effectiveness/Efficiency	Fast service delivery	effectiveness
was able to get the results in less than two hours time	Improved diagnostic capacity Efficiency Fast service delivery	Effectiveness/Efficiency	Improved diagnostic capacity	effectiveness
was able to get the results in less than two hours time	Improved diagnostic capacity Efficiency Fast service delivery	Effectiveness/Efficiency	Efficiency	effectiveness
was able to get the results in less than two hours time	Improved diagnostic capacity Efficiency Fast service delivery	Effectiveness/Efficiency	Fast service delivery	effectiveness
If you look at human resources, it was efficient because instead of having someone who deals with only TB well have a nurse doing both TB and others like HIV tests	Integrated services Efficient use of human recources	Effectiveness/Efficiency	Integrated services	effectiveness
If you look at human resources, it was efficient because instead of having someone who deals with only TB well have a nurse doing both TB and others like HIV tests	Integrated services Efficient use of human recources	Effectiveness/Efficiency	Efficient use of human recources	effectiveness
And the person who takes the temperatures and sugars will also educate the patient because thats the initial stage	Health education Efficient use of human recource	Effectiveness/Efficiency	Health education	effectiveness
And the person who takes the temperatures and sugars will also educate the patient because thats the initial stage	Health education Efficient use of human recource	Effectiveness/Efficiency	Efficient use of human recource	effectiveness
. Patients could get their drugs easily. You see the patients have to collect the drugs every two weeks and they could find it very hard if they have to board a matatu or a bodaboda	Accessibility to care Efficiency	Effectiveness/Efficiency	Accessibility to care	effectiveness
. Patients could get their drugs easily. You see the patients have to collect the drugs every two weeks and they could find it very hard if they have to board a matatu or a bodaboda	Accessibility to care Efficiency	Effectiveness/Efficiency	Efficiency	effectiveness
I have seen lots of benefits together with the clients because there was a time somebody could be referred for sputum sample collection in places like Ngong in order to be tested for TB. That was time consuming and he or she could get lost along the way. But nowadays immediately you go to any hospital in Kajiado west be it Ewaso health center, Chongoria health center, Endasupi health center, Mosr…	Linkage to testing services Accessibilty to care	Effectiveness/Efficiency	Linkage to testing services	effectiveness
I have seen lots of benefits together with the clients because there was a time somebody could be referred for sputum sample collection in places like Ngong in order to be tested for TB. That was time consuming and he or she could get lost along the way. But nowadays immediately you go to any hospital in Kajiado west be it Ewaso health center, Chongoria health center, Endasupi health center, Mosr…	Linkage to testing services Accessibilty to care	Effectiveness/Efficiency	Accessibilty to care	effectiveness
And they no longer need to travel to Nairobi or distant places to get the machines for TB testing, everything is now done in Oltepesi in a very simple and cost effective way	Accessibility to care Cost effective	Effectiveness/Efficiency	Accessibility to care	effectiveness
And they no longer need to travel to Nairobi or distant places to get the machines for TB testing, everything is now done in Oltepesi in a very simple and cost effective way	Accessibility to care Cost effective	Effectiveness/Efficiency	Cost effective	effectiveness
For the county, I think one, they’ve targeted the rural areas which are not easy to reach since Kajiado is a vast area. So I think it has been a plus to the Kajiado county government since now the project, they are able to reach the areas where it was not easy to reach	Targeted rural areas Accessibility to care	Effectiveness/Efficiency	Targeted rural areas	effectiveness
For the county, I think one, they’ve targeted the rural areas which are not easy to reach since Kajiado is a vast area. So I think it has been a plus to the Kajiado county government since now the project, they are able to reach the areas where it was not easy to reach	Targeted rural areas Accessibility to care	Effectiveness/Efficiency	Accessibility to care	effectiveness
This project has helped me because we don't have to hospitals which are far, we come here, we get medicine and we are treated very well.	Accessibility to care	Effectiveness/Efficiency	Accessibility to care	effectiveness
. Financially,we have been able to save a lot of money because we do not go so far to look for treatment	Accessibility to care Financial Protection	Effectiveness/Efficiency	Accessibility to care	effectiveness
. Financially,we have been able to save a lot of money because we do not go so far to look for treatment	Accessibility to care Financial Protection	Effectiveness/Efficiency	Financial Protection	effectiveness
Like on human rights, TB patients have known that they have rights. On education, people have aquired knowledge.	Improved awareness - Transmission Improved awareness - Human rights	Effectiveness/Impact	Improved awareness - Transmission	effectiveness
Like on human rights, TB patients have known that they have rights. On education, people have aquired knowledge.	Improved awareness - Transmission Improved awareness - Human rights	Effectiveness/Impact	Improved awareness - Human rights	effectiveness
On sociocultural aspect, it aligns well with people's beliefs becasue people have been empowered. They have known truly that TB exists. They used to say that TB was inherited, a curse but now they know TB is a communicable disease.	Community empowerement Improved awareness Myths and misconceptions	Effectiveness/Impact	Community empowerement	effectiveness
On sociocultural aspect, it aligns well with people's beliefs becasue people have been empowered. They have known truly that TB exists. They used to say that TB was inherited, a curse but now they know TB is a communicable disease.	Community empowerement Improved awareness Myths and misconceptions	Effectiveness/Impact	Improved awareness	effectiveness
On sociocultural aspect, it aligns well with people's beliefs becasue people have been empowered. They have known truly that TB exists. They used to say that TB was inherited, a curse but now they know TB is a communicable disease.	Community empowerement Improved awareness Myths and misconceptions	Effectiveness/Impact	Myths and misconceptions	effectiveness
Yes they have cause TB was a disease that has been sidelined for long time. I’d say right now the awareness is there and people at least know that it’s not really associated with HIV and AIDS and actually most of the patients that we have tested are not HIV/AIDS positive so awareness is there and people are now taking it positively.	Improved awareness - Cause Myths and misconception	Effectiveness/Impact	Improved awareness - Cause	effectiveness
Yes they have cause TB was a disease that has been sidelined for long time. I’d say right now the awareness is there and people at least know that it’s not really associated with HIV and AIDS and actually most of the patients that we have tested are not HIV/AIDS positive so awareness is there and people are now taking it positively.	Improved awareness - Cause Myths and misconception	Effectiveness/Impact	Myths and misconception	effectiveness
For the community once it has increased the awareness that is whether it’s rural or whether it’s urban, it has increased the awareness in the community. So we find once the awareness is created, once the stigma is reduced in the community and also in the urban areas.	Improved awareness Stigma reduction	Effectiveness/Impact	Improved awareness	effectiveness
For the community once it has increased the awareness that is whether it’s rural or whether it’s urban, it has increased the awareness in the community. So we find once the awareness is created, once the stigma is reduced in the community and also in the urban areas.	Improved awareness Stigma reduction	Effectiveness/Impact	Stigma reduction	effectiveness
I have also recieved training on TB and I understood that some of the symptoms that one can have are coughing and having a fever	Improved awareness - Signs and symptoms	Effectiveness/Impact	Improved awareness - Signs and symptoms	effectiveness
This project has really been good because we received training, we did not have the knowledge as a community that coughing can actually be a sign that one has TB, but after receiving this information many people within the community received help.	Improved awareness - Signs and symptoms	Effectiveness/Impact	Improved awareness - Signs and symptoms	effectiveness
We have received training on various things even before receiving any kind of treatment. We have also learnt of symptoms for various diseases, and they have also us that once you are diagonised with TB, you can receive treatment and recover within a period of six months.	Improved awareness - Signs and symptoms Improved awareness - Treatment	Effectiveness/Impact	Improved awareness - Signs and symptoms	effectiveness
We have received training on various things even before receiving any kind of treatment. We have also learnt of symptoms for various diseases, and they have also us that once you are diagonised with TB, you can receive treatment and recover within a period of six months.	Improved awareness - Signs and symptoms Improved awareness - Treatment	Effectiveness/Impact	Improved awareness - Treatment	effectiveness
Socio culturally the people knew that it was witchcraft so now they know its not witchcraft coz they are taught how it is caused and how to prevent it.	Improved awareness - cause and prevention Myths and misconception	Effectiveness/Impact	Improved awareness - cause and prevention	effectiveness
Socio culturally the people knew that it was witchcraft so now they know its not witchcraft coz they are taught how it is caused and how to prevent it.	Improved awareness - cause and prevention Myths and misconception	Effectiveness/Impact	Myths and misconception	effectiveness
On health education, you know teachers teach TB , but with us coming in it opened the eyes of many and they saw that the disease is there. We empowered the teachers and the teachers empowered the children.	Community empowerement Improved awareness	Effectiveness/Impact Sustainability	Community empowerement	effectiveness
On health education, you know teachers teach TB , but with us coming in it opened the eyes of many and they saw that the disease is there. We empowered the teachers and the teachers empowered the children.	Community empowerement Improved awareness	Effectiveness/Impact Sustainability	Improved awareness	effectiveness
The patients have also been trained and educated on how to look out for TB symptoms such as coughing for long periods of time, with fever in the body, so that they can be screened and treated.	Improved awareness - Signs and symptoms	Effectiveness/Impact/ Sustainability	Improved awareness - Signs and symptoms	effectiveness
So one, they laid the foundation whereby they created more awareness whereby you find that it does not require maybe for us to borrow some money somewhere so that we can be able maybe to achieve	Awareness creation Affordable care	Effectiveness/Relevance	Awareness creation	effectiveness
So one, they laid the foundation whereby they created more awareness whereby you find that it does not require maybe for us to borrow some money somewhere so that we can be able maybe to achieve	Awareness creation Affordable care	Effectiveness/Relevance	Affordable care	effectiveness
Because the ttreatment was taken closer to the people, economically people saved something	Accessibility of care Affordable care	Effectiveness/Relevance	Accessibility of care	effectiveness
Because the ttreatment was taken closer to the people, economically people saved something	Accessibility of care Affordable care	Effectiveness/Relevance	Affordable care	effectiveness
economically it has helped since the patients do not have to go to the facilities so they save on fare	Accessibility of care Affordable care	Effectiveness/Relevance	Accessibility of care	effectiveness
economically it has helped since the patients do not have to go to the facilities so they save on fare	Accessibility of care Affordable care	Effectiveness/Relevance	Affordable care	effectiveness
.Financially they have helped them save on fare	Accessibility of care Affordable care	Effectiveness/Relevance	Accessibility of care	effectiveness
.Financially they have helped them save on fare	Accessibility of care Affordable care	Effectiveness/Relevance	Affordable care	effectiveness
So the project has come in to reduce congestion from the national government. At least their burden has reduced.	Complementarity Improved Care Reduced Congestion Relevance	Effectiveness/Relevance	Complementarity	effectiveness
So the project has come in to reduce congestion from the national government. At least their burden has reduced.	Complementarity Improved Care Reduced Congestion Relevance	Effectiveness/Relevance	Improved Care	effectiveness
So the project has come in to reduce congestion from the national government. At least their burden has reduced.	Complementarity Improved Care Reduced Congestion Relevance	Effectiveness/Relevance	Reduced Congestion	effectiveness
So the project has come in to reduce congestion from the national government. At least their burden has reduced.	Complementarity Improved Care Reduced Congestion Relevance	Effectiveness/Relevance	Relevance	effectiveness
We entered into strict contact with them on TB issues where healthworkkers might have been lacking a little particularly in rural dispensaries, we kind of support them. We give them information, we support them in their work a so this kind of sharing is helpful. for the knowledge raising everywhere and for the quality of services everywhere.	Improved quality of services Improved capacity of health workers	Effectiveness/Relevance	Improved quality of services	effectiveness
We entered into strict contact with them on TB issues where healthworkkers might have been lacking a little particularly in rural dispensaries, we kind of support them. We give them information, we support them in their work a so this kind of sharing is helpful. for the knowledge raising everywhere and for the quality of services everywhere.	Improved quality of services Improved capacity of health workers	Effectiveness/Relevance	Improved capacity of health workers	effectiveness
The other thing alot of awareness through trainings and empowering of healthworkers. You know people take CHW to be the lowest cadre but the impact hey have in the community is great. By educating them, they were empowered to do a greater job	Improved capacity for healthcare workers Improved Awareness Community empowerment	Effectiveness/Relevance	Improved capacity for healthcare workers	effectiveness
The other thing alot of awareness through trainings and empowering of healthworkers. You know people take CHW to be the lowest cadre but the impact hey have in the community is great. By educating them, they were empowered to do a greater job	Improved capacity for healthcare workers Improved Awareness Community empowerment	Effectiveness/Relevance	Improved Awareness	effectiveness
The other thing alot of awareness through trainings and empowering of healthworkers. You know people take CHW to be the lowest cadre but the impact hey have in the community is great. By educating them, they were empowered to do a greater job	Improved capacity for healthcare workers Improved Awareness Community empowerment	Effectiveness/Relevance	Community empowerment	effectiveness
n terms of advocacy that has gone across, community awareness, education, impacting knowledge on staff ad other stakeholders, I'd say that probably that has been good	Improve capacity for healthcare workers Improved Awareness	Effectiveness/Relevance	Improve capacity for healthcare workers	effectiveness
n terms of advocacy that has gone across, community awareness, education, impacting knowledge on staff ad other stakeholders, I'd say that probably that has been good	Improve capacity for healthcare workers Improved Awareness	Effectiveness/Relevance	Improved Awareness	effectiveness
also the trainings of the health care workers who have been doing the screening and also doing testing.	Improved quality of services Improved capacity of health workers	Effectiveness/Relevance	Improved quality of services	effectiveness
also the trainings of the health care workers who have been doing the screening and also doing testing.	Improved quality of services Improved capacity of health workers	Effectiveness/Relevance	Improved capacity of health workers	effectiveness
in the sector of educaton where the chvs areeducated and passes the information to us hence we get to learn.	Improve capacity for healthcare workers Improved Awareness	Effectiveness/Relevance	Improve capacity for healthcare workers	effectiveness
in the sector of educaton where the chvs areeducated and passes the information to us hence we get to learn.	Improve capacity for healthcare workers Improved Awareness	Effectiveness/Relevance	Improved Awareness	effectiveness
They have responded very well because they have always ensured that I have access to the TB drugs for the whole six months with close supervision to ensure I don’t stop taking them.	Continuity of care Accessibilty of care	Effectiveness/Relevance	Continuity of care	effectiveness
They have responded very well because they have always ensured that I have access to the TB drugs for the whole six months with close supervision to ensure I don’t stop taking them.	Continuity of care Accessibilty of care	Effectiveness/Relevance	Accessibilty of care	effectiveness
We tried to solve the the gaps that were in the society, for example toto avoid the economic costs, that people might incur, the Idea was that we bring the services to you	Affordable care Accessibility of care	Effectiveness/Relevance	Affordable care	effectiveness
We tried to solve the the gaps that were in the society, for example toto avoid the economic costs, that people might incur, the Idea was that we bring the services to you	Affordable care Accessibility of care	Effectiveness/Relevance	Accessibility of care	effectiveness
Financially we have really benefited because, when we could not get medicine from the dispensary, we ended up going all the way to Ngong or Kajiado to get treatment, and therefore the transportation cost was so high and that has now reduced	Accessibility to care Financial Protection	Effectiveness/Relevance	Accessibility to care	effectiveness
Financially we have really benefited because, when we could not get medicine from the dispensary, we ended up going all the way to Ngong or Kajiado to get treatment, and therefore the transportation cost was so high and that has now reduced	Accessibility to care Financial Protection	Effectiveness/Relevance	Financial Protection	effectiveness
financially it has benefited since before the hospitals were far away	Accessibility to care Financial Protection	Effectiveness/Relevance	Accessibility to care	effectiveness
financially it has benefited since before the hospitals were far away	Accessibility to care Financial Protection	Effectiveness/Relevance	Financial Protection	effectiveness
We have been involved at every stage of this project, and we have been trained as well.	Patient involvement Increased awareness	Effectiveness/Relevance	Patient involvement	effectiveness
We have been involved at every stage of this project, and we have been trained as well.	Patient involvement Increased awareness	Effectiveness/Relevance	Increased awareness	effectiveness
We have been involved in every stage and because we have been educated, and even before they started treating us, they took their time to sensitize us on issues to with general health	Patient involvement Increased awareness	Effectiveness/Relevance	Patient involvement	effectiveness
We have been involved in every stage and because we have been educated, and even before they started treating us, they took their time to sensitize us on issues to with general health	Patient involvement Increased awareness	Effectiveness/Relevance	Increased awareness	effectiveness
After getting diagonised with TB, I was called again after two months to the clinic where I was screened again and it was discovered that the bacterial load was low and I was doing much better	Positive treatmnet outcome	Effectiveness/Relevance	Positive treatmnet outcome	effectiveness
Yes because I had a child who was underweight, and he was treated and his weight increased and he got better.	Positive treatmnet outcome	Effectiveness/Relevance	Positive treatmnet outcome	effectiveness
c.We have gone to other health centres and they are not very keen on respecting a persons secret concerns. I am also happy to see malnourished children receiving so much help	Patient centered care Children and adolescents care	Effectiveness/Relevance	Patient centered care	effectiveness
c.We have gone to other health centres and they are not very keen on respecting a persons secret concerns. I am also happy to see malnourished children receiving so much help	Patient centered care Children and adolescents care	Effectiveness/Relevance	Children and adolescents care	effectiveness
everyone who was involved has been followed up and also the ones under treatment are being taken care of.	Follow up/ Home visits	Effectiveness/Relevance	Follow up/ Home visits	effectiveness
We usually do a follow up that’s why I told whenever your tested to be positive we usually visit to your home we bring food for six months so that means we usually follow up with our patient to make sure you take drugs and it’s the reason why we provide food at every stage as they take drug	Follow up/ Home visits Nutritional support	Effectiveness/Relevance	Follow up/ Home visits	effectiveness
We usually do a follow up that’s why I told whenever your tested to be positive we usually visit to your home we bring food for six months so that means we usually follow up with our patient to make sure you take drugs and it’s the reason why we provide food at every stage as they take drug	Follow up/ Home visits Nutritional support	Effectiveness/Relevance	Nutritional support	effectiveness
I have been part of the process from the screening process,the epriod I have been on medication the doctors made follow ups to ensure I don’t stop taking the drugs.when I finished my dosage the doctors took my sputum agan toensure am well	Follow up/ Home visits Adherence Patient involvement	Effectiveness/Relevance	Follow up/ Home visits	effectiveness
I have been part of the process from the screening process,the epriod I have been on medication the doctors made follow ups to ensure I don’t stop taking the drugs.when I finished my dosage the doctors took my sputum agan toensure am well	Follow up/ Home visits Adherence Patient involvement	Effectiveness/Relevance	Adherence	effectiveness
I have been part of the process from the screening process,the epriod I have been on medication the doctors made follow ups to ensure I don’t stop taking the drugs.when I finished my dosage the doctors took my sputum agan toensure am well	Follow up/ Home visits Adherence Patient involvement	Effectiveness/Relevance	Patient involvement	effectiveness
we go there we treat them just like the urban community incase the patient becomes postive we provide them with food and they are connected to the nearby hospital were they will be collecting their drugs	Linkage to care Nutritional support	Effectiveness/Relevance	Linkage to care	effectiveness
we go there we treat them just like the urban community incase the patient becomes postive we provide them with food and they are connected to the nearby hospital were they will be collecting their drugs	Linkage to care Nutritional support	Effectiveness/Relevance	Nutritional support	effectiveness
We always do contact tracing incase you have TB we come to your house and take the sputum for each and everyone in that household we come and test and if we find them to be negative we tell them the results and how to live with the postive members	Contact Tracing Health education	Effectiveness/Relevance	Contact Tracing	effectiveness
We always do contact tracing incase you have TB we come to your house and take the sputum for each and everyone in that household we come and test and if we find them to be negative we tell them the results and how to live with the postive members	Contact Tracing Health education	Effectiveness/Relevance	Health education	effectiveness
Like for me, the clinic, I don't have to travel long distance. I don't use transport.	Accessibility to care Financial Protection	Effectiveness/Relevance/ Impact	Accessibility to care	effectiveness
Like for me, the clinic, I don't have to travel long distance. I don't use transport.	Accessibility to care Financial Protection	Effectiveness/Relevance/ Impact	Financial Protection	effectiveness
For education, even school children are brought here so they don't go far	Linkage to testing services School screening Accessibilty to care	Effectiveness/Relevance/ Impact	Linkage to testing services	effectiveness
For education, even school children are brought here so they don't go far	Linkage to testing services School screening Accessibilty to care	Effectiveness/Relevance/ Impact	School screening	effectiveness
For education, even school children are brought here so they don't go far	Linkage to testing services School screening Accessibilty to care	Effectiveness/Relevance/ Impact	Accessibilty to care	effectiveness
Since you have educated the chvs in the community they will keep on educating the residents about the tb since they are still in the community	Improve capacity for healthcare workers Improved Awareness	Effectiveness/Relevance/ Sustainability	Improve capacity for healthcare workers	effectiveness
Since you have educated the chvs in the community they will keep on educating the residents about the tb since they are still in the community	Improve capacity for healthcare workers Improved Awareness	Effectiveness/Relevance/ Sustainability	Improved Awareness	effectiveness
The project respected the culture. There was learning, most of the time they would come and enter into the community and homes and request to do the screening and their culture notwithstanding, the residents would agree and they would even be tought on how to live with and prevent the spread of TB	Respect for culture Continuous Learning Sustainability	Effectiveness/Sustainability	Respect for culture	effectiveness
The project respected the culture. There was learning, most of the time they would come and enter into the community and homes and request to do the screening and their culture notwithstanding, the residents would agree and they would even be tought on how to live with and prevent the spread of TB	Respect for culture Continuous Learning Sustainability	Effectiveness/Sustainability	Continuous Learning	effectiveness
The project respected the culture. There was learning, most of the time they would come and enter into the community and homes and request to do the screening and their culture notwithstanding, the residents would agree and they would even be tought on how to live with and prevent the spread of TB	Respect for culture Continuous Learning Sustainability	Effectiveness/Sustainability	Sustainability	effectiveness
Im also sure that those who have been educated; some champions will also continue after the project. The aspect of education is sustainable	Health education continuity Sustainability	Effectiveness/Sustainability	Health education continuity	effectiveness
Im also sure that those who have been educated; some champions will also continue after the project. The aspect of education is sustainable	Health education continuity Sustainability	Effectiveness/Sustainability	Sustainability	effectiveness
Currently we are doing screening. We have asked teachers that if they identify children who are coughing we go there and screen and test those who can produce sputum.	Linkage to testing services Community ownership Accessibilty to care	Effectiveness/Sustainability	Linkage to testing services	effectiveness
Currently we are doing screening. We have asked teachers that if they identify children who are coughing we go there and screen and test those who can produce sputum.	Linkage to testing services Community ownership Accessibilty to care	Effectiveness/Sustainability	Community ownership	effectiveness
Currently we are doing screening. We have asked teachers that if they identify children who are coughing we go there and screen and test those who can produce sputum.	Linkage to testing services Community ownership Accessibilty to care	Effectiveness/Sustainability	Accessibilty to care	effectiveness
For communities what I'd say was very successful was sensitizing mobilizing leaders because then they improved the participation in the community.	Imporved awreness Community participation	Effectiveness/Sustainability	Imporved awreness	effectiveness
For communities what I'd say was very successful was sensitizing mobilizing leaders because then they improved the participation in the community.	Imporved awreness Community participation	Effectiveness/Sustainability	Community participation	effectiveness
they also provide knowledge by providing the health talk and also by engaging them in their meetings like I can remember there was a time we had some herbalist from Kajiado West and also they also give their opinion and at the end of it all you see that the program is really concerned and it is very general to all.	Community engagement Improved awareness	Effectiveness/Sustainability	Community engagement	effectiveness
they also provide knowledge by providing the health talk and also by engaging them in their meetings like I can remember there was a time we had some herbalist from Kajiado West and also they also give their opinion and at the end of it all you see that the program is really concerned and it is very general to all.	Community engagement Improved awareness	Effectiveness/Sustainability	Improved awareness	effectiveness
there are those who were keen and attentive and benefited from the trainings that we received from World Friends, and there is no one who can take away that from us.	Imparted knowlwedge Lasting awareness	Effectiveness/Sustainability	Imparted knowlwedge	effectiveness
there are those who were keen and attentive and benefited from the trainings that we received from World Friends, and there is no one who can take away that from us.	Imparted knowlwedge Lasting awareness	Effectiveness/Sustainability	Lasting awareness	effectiveness
The ones who have been educated have the knowledge with them so it will remain with them.	Lasting awareness	Effectiveness/Sustainability	Lasting awareness	effectiveness
Since you have educated the chvs in the community they will keep on educating the residents about the tb since they are still in the community	Community ownership Lasting awareness	Effectiveness/Sustainability	Community ownership	effectiveness
Since you have educated the chvs in the community they will keep on educating the residents about the tb since they are still in the community	Community ownership Lasting awareness	Effectiveness/Sustainability	Lasting awareness	effectiveness
One of the priorities of the county government is to conduct outreaches in far places that are far from the facilities that cannot access healthcare services So through their medical amps they have helped meet the priorities of the county government	Equity Improved access to care Relevance	Equity/Effectiveness/Relevance	Equity	effectiveness
One of the priorities of the county government is to conduct outreaches in far places that are far from the facilities that cannot access healthcare services So through their medical amps they have helped meet the priorities of the county government	Equity Improved access to care Relevance	Equity/Effectiveness/Relevance	Improved access to care	effectiveness
One of the priorities of the county government is to conduct outreaches in far places that are far from the facilities that cannot access healthcare services So through their medical amps they have helped meet the priorities of the county government	Equity Improved access to care Relevance	Equity/Effectiveness/Relevance	Relevance	effectiveness
We empowered people with motorbikes to transport the samples. we call them Bike men. This project opened up more link facilities to have TB drugs	Improved referral systems Community Economic empowerment Impact	Impact/ Effectiveness	Improved referral systems	effectiveness
We empowered people with motorbikes to transport the samples. we call them Bike men. This project opened up more link facilities to have TB drugs	Improved referral systems Community Economic empowerment Impact	Impact/ Effectiveness	Community Economic empowerment	effectiveness
We empowered people with motorbikes to transport the samples. we call them Bike men. This project opened up more link facilities to have TB drugs	Improved referral systems Community Economic empowerment Impact	Impact/ Effectiveness	Impact	effectiveness
The fact that thisproject is undertaken only once in a year in the month of september is a challenge because the times they are not there,we have to travel to oltinga isearch of treatment	Intermitency of care Limited access	Negative-Effectiveness	Intermitency of care	negative-effectiveness
The fact that thisproject is undertaken only once in a year in the month of september is a challenge because the times they are not there,we have to travel to oltinga isearch of treatment	Intermitency of care Limited access	Negative-Effectiveness	Limited access	negative-effectiveness
Lack of knowledge about health; I dont mean not knowing how to take your food but taking care of your health; health seeking behavour	Health education Poor health seeking behavior	Negative-Effectiveness	Health education	negative-effectiveness
Lack of knowledge about health; I dont mean not knowing how to take your food but taking care of your health; health seeking behavour	Health education Poor health seeking behavior	Negative-Effectiveness	Poor health seeking behavior	negative-effectiveness
because of catastrophic costs of transportation and the time to access the TB services	High transportation costs	Negative-Effectiveness	High transportation costs	negative-effectiveness
But then they don't go for other reasons which may be catastrophic costs or opportunity costs	High indirect medical costs	Negative-Effectiveness	High indirect medical costs	negative-effectiveness
the roards are not good. some places are too hot	Poor infrastructure	Negative-Effectiveness	Poor infrastructure	negative-effectiveness
Let me say the first challenge is transportation. Take for example those who came here today, some of them come from far places. For exaple this old man has come all the way from a place called Ngirishie and then the guy is in Kisamis and they meet there and you can just imagine the fare to and fro.	High indirect medical costs-Travel Inaccesibitity to care	Negative-Effectiveness	High indirect medical costs-Travel	negative-effectiveness
Let me say the first challenge is transportation. Take for example those who came here today, some of them come from far places. For exaple this old man has come all the way from a place called Ngirishie and then the guy is in Kisamis and they meet there and you can just imagine the fare to and fro.	High indirect medical costs-Travel Inaccesibitity to care	Negative-Effectiveness	Inaccesibitity to care	negative-effectiveness
And then the distance covered to access the hospitals is a challenge and can make someone default in treatment.	High indirect medical costs-Travel Continuity of care Inaccesibitity to care	Negative-Effectiveness	High indirect medical costs-Travel	negative-effectiveness
And then the distance covered to access the hospitals is a challenge and can make someone default in treatment.	High indirect medical costs-Travel Continuity of care Inaccesibitity to care	Negative-Effectiveness	Continuity of care	negative-effectiveness
And then the distance covered to access the hospitals is a challenge and can make someone default in treatment.	High indirect medical costs-Travel Continuity of care Inaccesibitity to care	Negative-Effectiveness	Inaccesibitity to care	negative-effectiveness
because you’ll find there are few communities we’ve reached, we’ve not reached to all communities	Non exhaustive case finding	Negative-Effectiveness	Non exhaustive case finding	negative-effectiveness
Two, we feel as a county that there are areas in the rural areas which need more support which you’ve not yet reached to them.	Non exhaustive case finding Rural areas under serviced	Negative-Effectiveness	Non exhaustive case finding	negative-effectiveness
Two, we feel as a county that there are areas in the rural areas which need more support which you’ve not yet reached to them.	Non exhaustive case finding Rural areas under serviced	Negative-Effectiveness	Rural areas under serviced	negative-effectiveness
You will find that their are patients that live far and they do not have the means and the ability to get to the clinic to get treatment	Long distance to access care	Negative-Effectiveness	Long distance to access care	negative-effectiveness
For example what we have been told is that Tb was present in Kajiado county but there wre not enough of machines to deal with the amount of test that needed to be performed.	Insufficient diagnostic equipment	Negative-Effectiveness	Insufficient diagnostic equipment	negative-effectiveness
Even if things are applied to the letter the results might not be the same. What I find a little bit difficult would be a times communication. Sometimes we are told of a positive case and we need to do contact tracing and sometimes we are told very late or we are told on days we are not going to that outreach areas	Intermitency of care Miscommunication between partners	Negative-Effectiveness	Intermitency of care	negative-effectiveness
Even if things are applied to the letter the results might not be the same. What I find a little bit difficult would be a times communication. Sometimes we are told of a positive case and we need to do contact tracing and sometimes we are told very late or we are told on days we are not going to that outreach areas	Intermitency of care Miscommunication between partners	Negative-Effectiveness	Miscommunication between partners	negative-effectiveness
You find that people in my community are ignorant, some will be diagonised with TB but because they do not feel sick, they are not keen on taking the prescribed medicine, until when thes symptoms are visible and the sickness has taken a toll on them, thats when they begin to rush to hospital.	Illiteracy Poor health seeking behavior	Negative-Effectiveness	Illiteracy	negative-effectiveness
You find that people in my community are ignorant, some will be diagonised with TB but because they do not feel sick, they are not keen on taking the prescribed medicine, until when thes symptoms are visible and the sickness has taken a toll on them, thats when they begin to rush to hospital.	Illiteracy Poor health seeking behavior	Negative-Effectiveness	Poor health seeking behavior	negative-effectiveness
For example the other issue we found was the participation of women as compared to men. So to include men we were told to may be organise meeting with only men to discuss Cattle TB. Luring men with other issues and them bringing them to TB would heve been helpful. May be this would have worked for Urban communities	Poor participation for men	Negative-Effectiveness	Poor participation for men	negative-effectiveness
I would recommend that they continue creating the awareness about TB to the community still thinks if someone has TB they have HIV AIDS so ttey are stigmatised	Stigma Myths and misconception	Negative-Effectiveness	Stigma	negative-effectiveness
I would recommend that they continue creating the awareness about TB to the community still thinks if someone has TB they have HIV AIDS so ttey are stigmatised	Stigma Myths and misconception	Negative-Effectiveness	Myths and misconception	negative-effectiveness
problem of stigma nobody will show up for screening incase TB awareness is conducted because they are associated with HIV/AIDS	Stigma Myth and misconceptions	Negative-Effectiveness	Stigma	negative-effectiveness
problem of stigma nobody will show up for screening incase TB awareness is conducted because they are associated with HIV/AIDS	Stigma Myth and misconceptions	Negative-Effectiveness	Myth and misconceptions	negative-effectiveness
In the rural aeas we still have stigma	Stigma	Negative-Effectiveness	Stigma	negative-effectiveness
A lot of people though that TB is inherireted and they thought that even when the patient is on treatment he can still transmit.	Myths and misconception	Negative-Effectiveness	Myths and misconception	negative-effectiveness
For social-cultural, it depends on what people will think of you. Other will say that the mother was a loose woman and it not TB only but also HIV.	Stigma Myth and misconceptions	Negative-Effectiveness	Stigma	negative-effectiveness
For social-cultural, it depends on what people will think of you. Other will say that the mother was a loose woman and it not TB only but also HIV.	Stigma Myth and misconceptions	Negative-Effectiveness	Myth and misconceptions	negative-effectiveness
But before you expalin to someone and they understand that you are not infected, they fear you.	Stigma	Negative-Effectiveness	Stigma	negative-effectiveness
Again for one to accept that he or she has been infected by TB, there is a problem of stigma. They see TB as a bad disease. So stigma is a challenge.	Stigma	Negative-Effectiveness	Stigma	negative-effectiveness
, we had more response in rural areas that urban and I'd say that this was because of stigma	Stigma	Negative-Effectiveness	Stigma	negative-effectiveness
In urban areas it is a little more difficult because they push away and they don't participate because people talk.	Stigma	Negative-Effectiveness	Stigma	negative-effectiveness
The other challenge is, we need to diversify our mobilization to the community so that we can get larger numbers who come to our mobile clinics and also our medical camps.	Weak mobilization	Negative-Effectiveness	Weak mobilization	negative-effectiveness
If another project comes, such areas should be considered. Coverage of the whole county because this time only a few subcounties were considered.	Geographical inclusivity Inaccessibility	Negative-Effectiveness Negative-Equity	Geographical inclusivity	negative-effectiveness
If another project comes, such areas should be considered. Coverage of the whole county because this time only a few subcounties were considered.	Geographical inclusivity Inaccessibility	Negative-Effectiveness Negative-Equity	Inaccessibility	negative-effectiveness
Whn we don’t get the drugs weare then asked to buy them from chemists in ngong town which is far.	Shortage of commodities Limited access High indirect medical costs-Travel	Negative-Effectiveness / Negative-Sustainability	Shortage of commodities	negative-effectiveness
Whn we don’t get the drugs weare then asked to buy them from chemists in ngong town which is far.	Shortage of commodities Limited access High indirect medical costs-Travel	Negative-Effectiveness / Negative-Sustainability	Limited access	negative-effectiveness
Whn we don’t get the drugs weare then asked to buy them from chemists in ngong town which is far.	Shortage of commodities Limited access High indirect medical costs-Travel	Negative-Effectiveness / Negative-Sustainability	High indirect medical costs-Travel	negative-effectiveness
It has really helped us because Kajiado west has a high prevalence of TB because sometimes out of ten or fifteen samples taken, you are likely to get two positive results. So as a rider, I have really seen the benefits of this project here in Kajiado west especially since the GeneXpert machine was brought here in Oltepesi.	High TB prevalance Relevance	Relevance Effectiveness	High TB prevalance	effectiveness
It has really helped us because Kajiado west has a high prevalence of TB because sometimes out of ten or fifteen samples taken, you are likely to get two positive results. So as a rider, I have really seen the benefits of this project here in Kajiado west especially since the GeneXpert machine was brought here in Oltepesi.	High TB prevalance Relevance	Relevance Effectiveness	Relevance	effectiveness
most patients have recovered through this project	Positive treatment outcomes Relevance	Relevance Effectivenness	Positive treatment outcomes	effectiveness
most patients have recovered through this project	Positive treatment outcomes Relevance	Relevance Effectivenness	Relevance	effectiveness
And then there is the food support which is also a resource that has helped people and it has been well used.	Nutritional support Relevance Well used resources	Relevance Efficiency Effectiveness Impact	Nutritional support	effectiveness
And then there is the food support which is also a resource that has helped people and it has been well used.	Nutritional support Relevance Well used resources	Relevance Efficiency Effectiveness Impact	Relevance	effectiveness
And then there is the food support which is also a resource that has helped people and it has been well used.	Nutritional support Relevance Well used resources	Relevance Efficiency Effectiveness Impact	Well used resources	effectiveness
So they gave priority to TB patients and even gave them food	Nutritional support Relevance	Relevance/ Effectiveness Impact	Nutritional support	effectiveness
So they gave priority to TB patients and even gave them food	Nutritional support Relevance	Relevance/ Effectiveness Impact	Relevance	effectiveness
I received better services because the doctors used to pay me a visit once in a while and at times they would make phone calls to check up on me	Patient centered care Follow up/ Home visits	Relevance/Coherence/ Effectiveness	Patient centered care	effectiveness
I received better services because the doctors used to pay me a visit once in a while and at times they would make phone calls to check up on me	Patient centered care Follow up/ Home visits	Relevance/Coherence/ Effectiveness	Follow up/ Home visits	effectiveness
it has reduced cost of treatment becasue of transport and early diagnosis.	Affordable care Improved care/ Early Diagnosis	Relevance/Effectiveness	Affordable care	effectiveness
it has reduced cost of treatment becasue of transport and early diagnosis.	Affordable care Improved care/ Early Diagnosis	Relevance/Effectiveness	Improved care/ Early Diagnosis	effectiveness
Financially we have really benefited because hospitals are very far from where we live, but with this project near us we have saved on costs of transportation	Accessibility of care Affordable care	Relevance/Effectiveness	Accessibility of care	effectiveness
Financially we have really benefited because hospitals are very far from where we live, but with this project near us we have saved on costs of transportation	Accessibility of care Affordable care	Relevance/Effectiveness	Affordable care	effectiveness
we always receive quality deugs fr free	Affordable care Improved quality of care	Relevance/Effectiveness	Affordable care	effectiveness
we always receive quality deugs fr free	Affordable care Improved quality of care	Relevance/Effectiveness	Improved quality of care	effectiveness
Other than TB, they were doing mobile clinics of which you cant go to a small town like lets say Osubuko as an example, they would go there and other than going for case studies and what have you, they’d go and treat other diseases let’s say hypertension, whether the patient has malaria or whatever it is they would go with drugs other than the TB drugs and other than testing they’d also treat oth…	Medical outreaches Integrated with other services	Relevance/Effectiveness	Medical outreaches	effectiveness
Other than TB, they were doing mobile clinics of which you cant go to a small town like lets say Osubuko as an example, they would go there and other than going for case studies and what have you, they’d go and treat other diseases let’s say hypertension, whether the patient has malaria or whatever it is they would go with drugs other than the TB drugs and other than testing they’d also treat oth…	Medical outreaches Integrated with other services	Relevance/Effectiveness	Integrated with other services	effectiveness
it helped because i was under mediaction for six months and i got healed.	Positive treatment outcomes Community acceptance	Relevance/Effectiveness	Positive treatment outcomes	effectiveness
it helped because i was under mediaction for six months and i got healed.	Positive treatment outcomes Community acceptance	Relevance/Effectiveness	Community acceptance	effectiveness
they have helped us since we get medication. it is good	Acessibility of care	Relevance/Effectiveness	Acessibility of care	effectiveness
they have helped many and they got healed.the technology is better than before	Positive treatment outcomes	Relevance/Effectiveness	Positive treatment outcomes	effectiveness
They have done a really good job, especially because the mulnourished children have really been taken care of, and infact when the project first came they are the ones who received treatment first.	Adolescent and children inclusion Equity	Relevance/Effectiveness Equity Impact	Adolescent and children inclusion	effectiveness
They have done a really good job, especially because the mulnourished children have really been taken care of, and infact when the project first came they are the ones who received treatment first.	Adolescent and children inclusion Equity	Relevance/Effectiveness Equity Impact	Equity	effectiveness
Financial wise they have really helped us because they have brought their services near us. When you go to Lodiari you will find that they do not have medicine apart from painkillers, and you end up being sent to other hospitals hence incurring a lot of transportation cost.	Accessibility of care Affordable care Lack of commodities in health facilities	Relevance/Effectiveness	Accessibility of care	effectiveness
Financial wise they have really helped us because they have brought their services near us. When you go to Lodiari you will find that they do not have medicine apart from painkillers, and you end up being sent to other hospitals hence incurring a lot of transportation cost.	Accessibility of care Affordable care Lack of commodities in health facilities	Relevance/Effectiveness	Affordable care	effectiveness
Financial wise they have really helped us because they have brought their services near us. When you go to Lodiari you will find that they do not have medicine apart from painkillers, and you end up being sent to other hospitals hence incurring a lot of transportation cost.	Accessibility of care Affordable care Lack of commodities in health facilities	Relevance/Effectiveness	Lack of commodities in health facilities	effectiveness
I think for the TB patients, they’ve received support for follow up and also the food basket so they are able to adhere to drugs and also to get a good outcome after the treatment. So I think it has helped them to adhere to the drugs and also to be committed to come for their drugs at the clinic.	Nutritional support Relevance Adherence	Relevance/Effectiveness/ Impact	Nutritional support	effectiveness
I think for the TB patients, they’ve received support for follow up and also the food basket so they are able to adhere to drugs and also to get a good outcome after the treatment. So I think it has helped them to adhere to the drugs and also to be committed to come for their drugs at the clinic.	Nutritional support Relevance Adherence	Relevance/Effectiveness/ Impact	Relevance	effectiveness
I think for the TB patients, they’ve received support for follow up and also the food basket so they are able to adhere to drugs and also to get a good outcome after the treatment. So I think it has helped them to adhere to the drugs and also to be committed to come for their drugs at the clinic.	Nutritional support Relevance Adherence	Relevance/Effectiveness/ Impact	Adherence	effectiveness
If there was a more parment place to go to like a hospital, it would have been nice. Also should come more frequently	Frequency of service availabilty Permanent healthcare setting Intermitency of care	Sustainability Effectiveness	Frequency of service availabilty	effectiveness
If there was a more parment place to go to like a hospital, it would have been nice. Also should come more frequently	Frequency of service availabilty Permanent healthcare setting Intermitency of care	Sustainability Effectiveness	Permanent healthcare setting	effectiveness
If there was a more parment place to go to like a hospital, it would have been nice. Also should come more frequently	Frequency of service availabilty Permanent healthcare setting Intermitency of care	Sustainability Effectiveness	Intermitency of care	effectiveness
ATI is a pilot project definitely encountered some design challenges. I would say that I wish the project wa given a bigger period. 2 years was too short.	Short implementation period	Sustainability Effectiveness	Short implementation period	effectiveness
This project is good because I have received treatment, I was put on medication and I am now well and I have not experienced any problem.	Improved care Sustainability/ Effectiveness	Sustainability/ Effectiveness	Improved care	effectiveness
This project is good because I have received treatment, I was put on medication and I am now well and I have not experienced any problem.	Improved care Sustainability/ Effectiveness	Sustainability/ Effectiveness	Sustainability/ Effectiveness	effectiveness
withus providing the services in rural areas going there and being funded by a donor the services are free. So people are more willing to participate.	Project acceptance Rural area intervention	Sustainability/Effectiveness	Project acceptance	effectiveness
withus providing the services in rural areas going there and being funded by a donor the services are free. So people are more willing to participate.	Project acceptance Rural area intervention	Sustainability/Effectiveness	Rural area intervention	effectiveness

## Sheet: efficiency
content	codes	Deductive	codes_in_line	theme				theme	negative-efficiency
, they have been overriding especially staffs who were in other organizations for example I am a CTFC, TB coordinator and you find that I am employed by the Kajiado county government and still the program World Friends will still rely on me without paying me an extra maybe putting me on salary so that I can be able to	Leaveraging existing health professional Collaboration Efficient use of human recource	Coherence/Efficiency	Leaveraging existing health professional	efficiency
, they have been overriding especially staffs who were in other organizations for example I am a CTFC, TB coordinator and you find that I am employed by the Kajiado county government and still the program World Friends will still rely on me without paying me an extra maybe putting me on salary so that I can be able to	Leaveraging existing health professional Collaboration Efficient use of human recource	Coherence/Efficiency	Collaboration	efficiency				codes_in_line	COUNTA of codes_in_line
, they have been overriding especially staffs who were in other organizations for example I am a CTFC, TB coordinator and you find that I am employed by the Kajiado county government and still the program World Friends will still rely on me without paying me an extra maybe putting me on salary so that I can be able to	Leaveraging existing health professional Collaboration Efficient use of human recource	Coherence/Efficiency	Efficient use of human recource	efficiency				Data Incongruence/ Mismatch	1
screening is done using the GeneXpert technology that is fast and efficient	Gene Xpert Fast diagnosis	Coherence/Efficiency/Effectiveness	Gene Xpert	efficiency				Government discounted purchases	1
screening is done using the GeneXpert technology that is fast and efficient	Gene Xpert Fast diagnosis	Coherence/Efficiency/Effectiveness	Fast diagnosis	efficiency				High administrative cost	1
GeneXpert machine has also made sure we receive results of the screening as fast as possible	Gene Xpert Fast diagnosis	Coherence/Efficiency/Effectiveness	Gene Xpert	efficiency				High commodity prices	1
GeneXpert machine has also made sure we receive results of the screening as fast as possible	Gene Xpert Fast diagnosis	Coherence/Efficiency/Effectiveness	Fast diagnosis	efficiency				High cost of commodities	1
There is the GeneXpert machine that ensures you receive the results of the test in the shortest time possible	Gene Xpert Fast diagnosis	Coherence/Efficiency/Effectiveness	Gene Xpert	efficiency				High fuel prices	1
There is the GeneXpert machine that ensures you receive the results of the test in the shortest time possible	Gene Xpert Fast diagnosis	Coherence/Efficiency/Effectiveness	Fast diagnosis	efficiency				Inefficient use of commodities	2
The other thing that works well is the Link with CHVs and health workers in dispensaries to mobilize and then to have people to screen and sensitize so this one works very well.	Improved linkage to care Effectiveness	Effectiveness Efficiency	Improved linkage to care	efficiency				Little number of positive cases	1
The other thing that works well is the Link with CHVs and health workers in dispensaries to mobilize and then to have people to screen and sensitize so this one works very well.	Improved linkage to care Effectiveness	Effectiveness Efficiency	Effectiveness	efficiency				Long distance to be covered	1
Iit also eased the transportation of the samples.	Linkage to testing services Accessibilty of care	Effectiveness/ Efficiency	Linkage to testing services	efficiency				Low positive cases	1
Iit also eased the transportation of the samples.	Linkage to testing services Accessibilty of care	Effectiveness/ Efficiency	Accessibilty of care	efficiency				Non-concerning numbers	1
Iit also eased the transportation of the samples. Previously they used to send patients to where the GeneXpert machines are or the samples are collected and sent to the two sites that had the machines. But since we went direct it became easy for them	Linkage to testing services Accessibilty of care	Effectiveness/ Efficiency	Linkage to testing services	efficiency				Relevance	1
Iit also eased the transportation of the samples. Previously they used to send patients to where the GeneXpert machines are or the samples are collected and sent to the two sites that had the machines. But since we went direct it became easy for them	Linkage to testing services Accessibilty of care	Effectiveness/ Efficiency	Accessibilty of care	efficiency				Grand Total	13
In general this project has helped us because we have received treatement in aneasy way, it is not easy to get a doctor around this place. We have to go all the way to Lodari dispensary which is very far. Other times you will find that my child and I are sick, and that becomes even harder for both of us to go all the way.	Accessibility to care	Effectiveness/ Efficiency/ Equity	Accessibility to care	efficiency
got the results within a short period of time	Improved diagnostic capacity Efficiency Fast service delivery	Effectiveness/Efficiency	Improved diagnostic capacity	efficiency
got the results within a short period of time	Improved diagnostic capacity Efficiency Fast service delivery	Effectiveness/Efficiency	Efficiency	efficiency
got the results within a short period of time	Improved diagnostic capacity Efficiency Fast service delivery	Effectiveness/Efficiency	Fast service delivery	efficiency
was able to get the results in less than two hours time	Improved diagnostic capacity Efficiency Fast service delivery	Effectiveness/Efficiency	Improved diagnostic capacity	efficiency
was able to get the results in less than two hours time	Improved diagnostic capacity Efficiency Fast service delivery	Effectiveness/Efficiency	Efficiency	efficiency
was able to get the results in less than two hours time	Improved diagnostic capacity Efficiency Fast service delivery	Effectiveness/Efficiency	Fast service delivery	efficiency
If you look at human resources, it was efficient because instead of having someone who deals with only TB well have a nurse doing both TB and others like HIV tests	Integrated services Efficient use of human recources	Effectiveness/Efficiency	Integrated services	efficiency
If you look at human resources, it was efficient because instead of having someone who deals with only TB well have a nurse doing both TB and others like HIV tests	Integrated services Efficient use of human recources	Effectiveness/Efficiency	Efficient use of human recources	efficiency
And the person who takes the temperatures and sugars will also educate the patient because thats the initial stage	Health education Efficient use of human recource	Effectiveness/Efficiency	Health education	efficiency
And the person who takes the temperatures and sugars will also educate the patient because thats the initial stage	Health education Efficient use of human recource	Effectiveness/Efficiency	Efficient use of human recource	efficiency
. Patients could get their drugs easily. You see the patients have to collect the drugs every two weeks and they could find it very hard if they have to board a matatu or a bodaboda	Accessibility to care Efficiency	Effectiveness/Efficiency	Accessibility to care	efficiency
. Patients could get their drugs easily. You see the patients have to collect the drugs every two weeks and they could find it very hard if they have to board a matatu or a bodaboda	Accessibility to care Efficiency	Effectiveness/Efficiency	Efficiency	efficiency
I have seen lots of benefits together with the clients because there was a time somebody could be referred for sputum sample collection in places like Ngong in order to be tested for TB. That was time consuming and he or she could get lost along the way. But nowadays immediately you go to any hospital in Kajiado west be it Ewaso health center, Chongoria health center, Endasupi health center, Mosr…	Linkage to testing services Accessibilty to care	Effectiveness/Efficiency	Linkage to testing services	efficiency
I have seen lots of benefits together with the clients because there was a time somebody could be referred for sputum sample collection in places like Ngong in order to be tested for TB. That was time consuming and he or she could get lost along the way. But nowadays immediately you go to any hospital in Kajiado west be it Ewaso health center, Chongoria health center, Endasupi health center, Mosr…	Linkage to testing services Accessibilty to care	Effectiveness/Efficiency	Accessibilty to care	efficiency
And they no longer need to travel to Nairobi or distant places to get the machines for TB testing, everything is now done in Oltepesi in a very simple and cost effective way	Accessibility to care Cost effective	Effectiveness/Efficiency	Accessibility to care	efficiency
And they no longer need to travel to Nairobi or distant places to get the machines for TB testing, everything is now done in Oltepesi in a very simple and cost effective way	Accessibility to care Cost effective	Effectiveness/Efficiency	Cost effective	efficiency
For the county, I think one, they’ve targeted the rural areas which are not easy to reach since Kajiado is a vast area. So I think it has been a plus to the Kajiado county government since now the project, they are able to reach the areas where it was not easy to reach	Targeted rural areas Accessibility to care	Effectiveness/Efficiency	Targeted rural areas	efficiency
For the county, I think one, they’ve targeted the rural areas which are not easy to reach since Kajiado is a vast area. So I think it has been a plus to the Kajiado county government since now the project, they are able to reach the areas where it was not easy to reach	Targeted rural areas Accessibility to care	Effectiveness/Efficiency	Accessibility to care	efficiency
This project has helped me because we don't have to hospitals which are far, we come here, we get medicine and we are treated very well.	Accessibility to care	Effectiveness/Efficiency	Accessibility to care	efficiency
. Financially,we have been able to save a lot of money because we do not go so far to look for treatment	Accessibility to care Financial Protection	Effectiveness/Efficiency	Accessibility to care	efficiency
. Financially,we have been able to save a lot of money because we do not go so far to look for treatment	Accessibility to care Financial Protection	Effectiveness/Efficiency	Financial Protection	efficiency
I would say that human resources in the project were enough from the health worker side.	adequate human resource	Efficiency	adequate human resource	efficiency
In infrastructure, we teamed up as a team and instead of each team going onits own we used one vehicle	Resource sharing during outreach	Efficiency	Resource sharing during outreach	efficiency
Yes, the resources were effectively used because taking cartridges for example, every time we would bring the samples, there were no cartridges that would be misused unless there is a low yield of two positives from a sample of ten.	Efficient use of commodities	Efficiency	Efficient use of commodities	efficiency
So for the 3 we added, it propelled everything to be fast moving	Quick service delivery Efficiency	Efficiency	Quick service delivery	efficiency
So for the 3 we added, it propelled everything to be fast moving	Quick service delivery Efficiency	Efficiency	Efficiency	efficiency
It really easened becausee instead of the patients taking their samples to Zamzam we could collect samples at the site so you could have not many human resources being used	Linkage to testing services Efficiency	Efficiency	Linkage to testing services	efficiency
It really easened becausee instead of the patients taking their samples to Zamzam we could collect samples at the site so you could have not many human resources being used	Linkage to testing services Efficiency	Efficiency	Efficiency	efficiency
We also know that the staff in the office are not many, then from a gross look I'd say that they are trying with the minimal resources thay have to be able to reach patients from one place to another.	Perform with minimal resources Active case finding Efficiency	Efficiency	Perform with minimal resources	efficiency
We also know that the staff in the office are not many, then from a gross look I'd say that they are trying with the minimal resources thay have to be able to reach patients from one place to another.	Perform with minimal resources Active case finding Efficiency	Efficiency	Active case finding	efficiency
We also know that the staff in the office are not many, then from a gross look I'd say that they are trying with the minimal resources thay have to be able to reach patients from one place to another.	Perform with minimal resources Active case finding Efficiency	Efficiency	Efficiency	efficiency
Very well utilized I’d say. Nothing went to misuse and everything got utilized the best way possible and for that I’d give it a 5	Efficient use of resources	Efficiency	Efficient use of resources	efficiency
after that screening and after screening they also do the investigations especially whereby they have a mobile gene expert and at the end of the day they are able to screen and after 72 hours you have your results.	Efficient screening process	Efficiency	Efficient screening process	efficiency
o someone is confirmed either positive or negative for TB and immediately a positive case is confirmed we call and notify the lab technician who collected the sample and also send a copy of the lab request form via whatsapp for identification purposes and treatment is commenced.	Accessibility to care Linkage to diagnostic services Efficient diagnostic services	Efficiency	Accessibility to care	efficiency
o someone is confirmed either positive or negative for TB and immediately a positive case is confirmed we call and notify the lab technician who collected the sample and also send a copy of the lab request form via whatsapp for identification purposes and treatment is commenced.	Accessibility to care Linkage to diagnostic services Efficient diagnostic services	Efficiency	Linkage to diagnostic services	efficiency
o someone is confirmed either positive or negative for TB and immediately a positive case is confirmed we call and notify the lab technician who collected the sample and also send a copy of the lab request form via whatsapp for identification purposes and treatment is commenced.	Accessibility to care Linkage to diagnostic services Efficient diagnostic services	Efficiency	Efficient diagnostic services	efficiency
And they no longer need to travel to Nairobi or distant places to get the machines for TB testing, everything is now done in Oltepesi in a very simple and cost effective way	Accessibility to care Linkage to diagnostic services Financial protection Efficient use of technology	Efficiency	Accessibility to care	efficiency
And they no longer need to travel to Nairobi or distant places to get the machines for TB testing, everything is now done in Oltepesi in a very simple and cost effective way	Accessibility to care Linkage to diagnostic services Financial protection Efficient use of technology	Efficiency	Linkage to diagnostic services	efficiency
And they no longer need to travel to Nairobi or distant places to get the machines for TB testing, everything is now done in Oltepesi in a very simple and cost effective way	Accessibility to care Linkage to diagnostic services Financial protection Efficient use of technology	Efficiency	Financial protection	efficiency
And they no longer need to travel to Nairobi or distant places to get the machines for TB testing, everything is now done in Oltepesi in a very simple and cost effective way	Accessibility to care Linkage to diagnostic services Financial protection Efficient use of technology	Efficiency	Efficient use of technology	efficiency
And as a rider in Kajiado west, if I pick samples from a place lets say today, by tomorrow evening the results shall have already been out and the client will know whether she is negative or positive	Accessibility to care Linkage to diagnostic services Efficient diagnostic services	Efficiency	Accessibility to care	efficiency
And as a rider in Kajiado west, if I pick samples from a place lets say today, by tomorrow evening the results shall have already been out and the client will know whether she is negative or positive	Accessibility to care Linkage to diagnostic services Efficient diagnostic services	Efficiency	Linkage to diagnostic services	efficiency
And as a rider in Kajiado west, if I pick samples from a place lets say today, by tomorrow evening the results shall have already been out and the client will know whether she is negative or positive	Accessibility to care Linkage to diagnostic services Efficient diagnostic services	Efficiency	Efficient diagnostic services	efficiency
You find that its easy for patients to see doctors becaiuse they are accesible, and they are also able to go through the treatment process easily.	Accessibility to care	Efficiency	Accessibility to care	efficiency
The GeneXpert technology is very important and its very efficient in that its very fast in determining results. I was tested on Tuesday and by Sunday my results were out	Fast diagnostic results	Efficiency	Fast diagnostic results	efficiency
In terms of our culture and traditions we have not been affected in any way, there are those people who do not like going to the hospital and you find them coming here because they are attended to very fast and get to go back home	Fast diagnostic results	Efficiency	Fast diagnostic results	efficiency
we do not involve patients on the diagnostic part on the lab because may be this person will not test positive. We only involve patients on the treatment part after the results have come out whereby you call the patient to come to hospital for their drugs on the period of six months.	Efficient relay of results	Efficiency	Efficient relay of results	efficiency
People are responding well in this part of diagnosis whereby diagnosed patients of TB or suspected TB cases are giving me samples of their sputum then after the testing of that sample then we cal the patient for treatment if th results turn out to be positive	Efficient diagnostic procedure	Efficiency	Efficient diagnostic procedure	efficiency
By trying to target some urban populations, we kind of tried to tailor the project a little bit	Targeted Screening Efficiency	Efficiency	Targeted Screening	efficiency
By trying to target some urban populations, we kind of tried to tailor the project a little bit	Targeted Screening Efficiency	Efficiency	Efficiency	efficiency
We have a clinical officer, an educator a counsellor, Nurse and those are enough to conduct medical camps because we were not screening the entire population	Targeted Screening Efficiency	Efficiency	Targeted Screening	efficiency
We have a clinical officer, an educator a counsellor, Nurse and those are enough to conduct medical camps because we were not screening the entire population	Targeted Screening Efficiency	Efficiency	Efficiency	efficiency
So we usually urge the doctors and sample collectors to try and be startegic in selecting teh patients to be tested to avoid wasting cartridges.	Targeted Screening Efficiency	Efficiency	Targeted Screening	efficiency
So we usually urge the doctors and sample collectors to try and be startegic in selecting teh patients to be tested to avoid wasting cartridges.	Targeted Screening Efficiency	Efficiency	Efficiency	efficiency
Data collection: What I notice is that there is TIBU which is a national platform which collects all the data gathered by each county but then data reported on TIBU and data reported on physical papers they don't match.	Data Incongruence/ Mismatch	Negative-Efficiency	Data Incongruence/ Mismatch	negative-efficiency
These commodities are very expensive. One catridge casts 3,000 shillings and you may collect 40 samples and non is positive.	High cost of commodities Inefficient use of commodities	Negative-Efficiency	High cost of commodities	negative-efficiency
These commodities are very expensive. One catridge casts 3,000 shillings and you may collect 40 samples and non is positive.	High cost of commodities Inefficient use of commodities	Negative-Efficiency	Inefficient use of commodities	negative-efficiency
They also have to be insured and so they become more expensive. something that the government purchase is cheaper than when an individual or organization purchases.	High commodity prices Government discounted purchases	Negative-Efficiency	High commodity prices	negative-efficiency
They also have to be insured and so they become more expensive. something that the government purchase is cheaper than when an individual or organization purchases.	High commodity prices Government discounted purchases	Negative-Efficiency	Government discounted purchases	negative-efficiency
I think there are some gaps which we should look into like how to do quality screening on active case finding to get these presumptive cases because we think we’ve been using a lot of cartridges and the yield is very low.	Inefficient use of commodities Low positive cases	Negative-Efficiency	Inefficient use of commodities	negative-efficiency
I think there are some gaps which we should look into like how to do quality screening on active case finding to get these presumptive cases because we think we’ve been using a lot of cartridges and the yield is very low.	Inefficient use of commodities Low positive cases	Negative-Efficiency	Low positive cases	negative-efficiency
I’d give it a 4{good} It has missed a 5{Excellent} because looking at the numbers, yes TB is; you can’t call it an outbreak or something but looking at the numbers that we have tested and the positives, it’s not really a big crisis. It’s not that much of a crisis; yes it is important to get to know about it but it has lost the one point because of the numbers.	Relevance Little number of positive cases Non-concerning numbers	Negative-Efficiency	Relevance	negative-efficiency
I’d give it a 4{good} It has missed a 5{Excellent} because looking at the numbers, yes TB is; you can’t call it an outbreak or something but looking at the numbers that we have tested and the positives, it’s not really a big crisis. It’s not that much of a crisis; yes it is important to get to know about it but it has lost the one point because of the numbers.	Relevance Little number of positive cases Non-concerning numbers	Negative-Efficiency	Little number of positive cases	negative-efficiency
I’d give it a 4{good} It has missed a 5{Excellent} because looking at the numbers, yes TB is; you can’t call it an outbreak or something but looking at the numbers that we have tested and the positives, it’s not really a big crisis. It’s not that much of a crisis; yes it is important to get to know about it but it has lost the one point because of the numbers.	Relevance Little number of positive cases Non-concerning numbers	Negative-Efficiency	Non-concerning numbers	negative-efficiency
For material what we found insufficient or difficult that we didn't take into consideration at first is the distances w'e have to drive. That incurs costs as well as the surge of the fuel prices ithat has been issue at some point because we are travelling to all the subcounties but kajiado south	Long distance to be covered High fuel prices	Negative-Sustainability/ Negative-Efficiency	Long distance to be covered	negative-efficiency
For material what we found insufficient or difficult that we didn't take into consideration at first is the distances w'e have to drive. That incurs costs as well as the surge of the fuel prices ithat has been issue at some point because we are travelling to all the subcounties but kajiado south	Long distance to be covered High fuel prices	Negative-Sustainability/ Negative-Efficiency	High fuel prices	negative-efficiency
The other challenge are administrative like the increase of food prices and fuel.	High administrative cost	Negative-Sustainability/ Negative-Efficiency	High administrative cost	negative-efficiency
And then there is the food support which is also a resource that has helped people and it has been well used.	Nutritional support Relevance Well used resources	Relevance Efficiency Effectiveness Impact	Nutritional support	efficiency
And then there is the food support which is also a resource that has helped people and it has been well used.	Nutritional support Relevance Well used resources	Relevance Efficiency Effectiveness Impact	Relevance	efficiency
And then there is the food support which is also a resource that has helped people and it has been well used.	Nutritional support Relevance Well used resources	Relevance Efficiency Effectiveness Impact	Well used resources	efficiency
reaching out to patients in their villages and offering them with drugs notonly for TB but also for other diseases and in this way,patients and the local communities benefit the most.	TB integration with other services	Relevance/ Equity/ Efficiency	TB integration with other services	efficiency
As I said earlier, there was only one GeneXpert machine that was in Rongai, so the congestion has gone done compared to how it was, like you had to take samples all the way from Ngong to Rongai and then there was a delay, there was a bit of delays and also samples along the way would disappear.	Reduce the strain on the healthcare system Linkage to testing servcies Fast service delivery	Relevance/Efficiency	Reduce the strain on the healthcare system	efficiency
As I said earlier, there was only one GeneXpert machine that was in Rongai, so the congestion has gone done compared to how it was, like you had to take samples all the way from Ngong to Rongai and then there was a delay, there was a bit of delays and also samples along the way would disappear.	Reduce the strain on the healthcare system Linkage to testing servcies Fast service delivery	Relevance/Efficiency	Linkage to testing servcies	efficiency
As I said earlier, there was only one GeneXpert machine that was in Rongai, so the congestion has gone done compared to how it was, like you had to take samples all the way from Ngong to Rongai and then there was a delay, there was a bit of delays and also samples along the way would disappear.	Reduce the strain on the healthcare system Linkage to testing servcies Fast service delivery	Relevance/Efficiency	Fast service delivery	efficiency
I have seen lots of benefits together with the clients because there was a time somebody could be referred for sputum sample collection in places like Ngong in order to be tested for TB. That was time consuming and he or she could get lost along the way. But nowadays immediately you go to any hospital in Kajiado west be it Ewaso health center, Chongoria health center, Endasupi health center, Mosr…	Accessibility to care Linkage to diagnostic services Efficient diagnostic services	Relevance/Efficiency	Accessibility to care	efficiency
I have seen lots of benefits together with the clients because there was a time somebody could be referred for sputum sample collection in places like Ngong in order to be tested for TB. That was time consuming and he or she could get lost along the way. But nowadays immediately you go to any hospital in Kajiado west be it Ewaso health center, Chongoria health center, Endasupi health center, Mosr…	Accessibility to care Linkage to diagnostic services Efficient diagnostic services	Relevance/Efficiency	Linkage to diagnostic services	efficiency
[truncated: 9 more rows]

## Sheet: relevance
content	codes	Deductive	codes_in_line	theme				theme	negative-relevance
[truncated: 304 more rows]

## Sheet: impact
content	codes	Deductive	codes_in_line	theme				theme	impact
[truncated: 116 more rows]

[truncated: 3 more sheets: equity, Summary_Positive, Summary_Negative]
